# Supplementary material for: Spatiotemporal Assembly of Bacterial and Fungal Communities of Seed-Seedling-Adult in Rice
Source: Front Microbiol. 2021 Aug 5;12:708475. doi: 10.3389/fmicb.2021.708475 (PMC8375405; doi:10.3389/fmicb.2021.708475)
Supplement: Supplementary file 2 [file Data_Sheet_2.XLSX]

## Sheet: Table S1
Supplementary Table 1. Sequence reads of bacterial and fungal communities in seeds and seedlings grown in MS agar media
Replicate	Sample	Bacterial read	Fungal read	Seed coat
H0G1.17	H0	4858	1578	Hulled
H0G2.17	H0	12210	284	Hulled
H0G3.17	H0	6309	1231	Hulled
H1G1.17	H1	5043	733	Hulled
H1G2.17	H1	5037	1897	Hulled
H1G3.17	H1	3861	547	Hulled
H4G1.17	H4	1482	3055	Hulled
H4G2.17	H4	1363	1590	Hulled
H4G3.17	H4	1315	484	Hulled
H7Sh1.17	H7Sh	563	1912	Hulled
H7Sh2.17	H7Sh	443	1292	Hulled
H7Sh3.17	H7Sh	695	262	Hulled
H7R1.17	H7R	1821	1017	Hulled
H7R2.17	H7R	1642	3473	Hulled
H7R3.17	H7R	1233	2143	Hulled
H14L1.17	H14L	350	5199	Hulled
H14L2.17	H14L	567	1574	Hulled
H14L3.17	H14L	653	1013	Hulled
H14S1.17	H14S	416	1142	Hulled
H14S2.17	H14S	367	2349	Hulled
H14S3.17	H14S	580	5847	Hulled
H14R1.17	H14R	5538	6409	Hulled
H14R2.17	H14R	6075	6108	Hulled
H14R3.17	H14R	4790	13770	Hulled
U0G1.17	U0	19180	36875	Unhulled
U0G2.17	U0	17728	38508	Unhulled
U0G3.17	U0	15334	36565	Unhulled
U1G1.17	U1	11635	51421	Unhulled
U1G2.17	U1	11841	14146	Unhulled
U1G3.17	U1	16076	31377	Unhulled
U4G1.17	U4	16012	4267	Unhulled
U4G2.17	U4	17877	3228	Unhulled
U4G3.17	U4	20048	720	Unhulled
U7Sh1.17	U7Sh	695	2857	Unhulled
U7Sh2.17	U7Sh	1375	2456	Unhulled
U7R1.17	U7R	15338	2425	Unhulled
U7R2.17	U7R	17308	4311	Unhulled
U14L1.17	U14L	1174	4824	Unhulled
U14L2.17	U14L	2522	1845	Unhulled
U14L3.17	U14L	2777	712	Unhulled
U14S1.17	U14S	1601	1945	Unhulled
U14S2.17	U14S	2958	474	Unhulled
U14S3.17	U14S	7590	8584	Unhulled
U14R1.17	U14R	23749	19910	Unhulled
U14R2.17	U14R	9580	18805	Unhulled
U14R3.17	U14R	19570	14245	Unhulled
