# Supplementary material for: Spatiotemporal Assembly of Bacterial and Fungal Communities of Seed-Seedling-Adult in Rice
Source: Front Microbiol. 2021 Aug 5;12:708475. doi: 10.3389/fmicb.2021.708475 (PMC8375405; doi:10.3389/fmicb.2021.708475)
Supplement: Supplementary file 3 [file Data_Sheet_3.XLSX]

## Sheet: Content
Supplementary Table 2. Relative abundance of bacterial and fungal taxa in seeds and seedlings grown in MS agar media
Sheet	Content
Bacterial phyla	Relative abundance of bacterial phyla in seeds and seedlings
Fungal class	Relative abundance of fungal class in seeds and seedlings

## Sheet: Bacterial phyla
Phylum	H0	H1	H4	H7Sh	H7R	H14L	H14S	H14R	U0	U1	U4	U7Sh	U7R	U14L	U14S	U14R
Acidobacteria	1.00098	1.70719	0.865385	0.587889	1.95911	0.955414	0	2.79217	0	0	0.00370803	0	0	0	0	0
Actinobacteria	2.0918	1.98694	2.33173	6.81952	8.13458	3.69427	4.47542	5.30391	14.5573	10.1057	4.49228	2.07729	0.876064	4.06303	1.1359	7.9718
Alphaproteobacteria	10.2494	17.3087	24.7356	58.8477	30.2385	64.1401	77.1093	24.2273	6.49669	18.6337	5.28394	38.2609	0.90057	15.1862	11.6717	0.398873
Bacteroidetes	0.0384994	0.387347	0	0	0.212947	0	0	0.506005	0.223958	0	0	0.241546	0	0.0617951	0.115236	0
Chlamydiae	0.0342217	0.200846	0	0	0.0425894	0	0	0	0	0	0	0	0	0	0	0
Cyanobacteria	0.611712	0.925328	0.3125	0	0	0	0	0.225568	0	0	0	0	0	0	0	0
Dadabacteria	0.0171108	0	0	0	0	0	0	0	0	0	0	0	0	0	0	0
Deinococcus-Thermus	0	0	0	0.117578	0	0	0	0.121929	0	0	0	0	0	0	0	0
Deltaproteobacteria	1.06943	2.78316	0.793269	0	2.93867	0	0	2.5727	0	0.00758495	0	0	0	0.139039	0	0
Firmicutes	0.213885	0.423212	0.288462	0	1.02215	0	0	1.48753	1.15807	0.0960761	0	1.11111	0	0.139039	0	0
Gammaproteobacteria	84.1297	73.1727	70.625	30.5703	47.1465	28.8535	16.361	54.9838	77.476	71.1165	90.1886	57.7295	98.1744	79.345	86.9125	91.5178
Nitrospinae	0	0	0	0	0	0	0	0.0243858	0	0	0	0	0	0	0	0
Nitrospirae	0.0855542	0.136289	0	0	0	0	0	0.27434	0	0	0	0	0	0	0	0
Planctomycetes	0.440604	0.896636	0.0480769	2.93945	8.30494	2.35669	2.05429	7.36451	0	0	0	0.57971	0.0153158	1.06597	0.164623	0.0491503
Spirochaetes	0	0.0717309	0	0	0	0	0	0	0	0	0	0	0	0	0	0
WPS-2	0	0	0	0	0	0	0	0.0670609	0	0	0	0	0	0	0	0
Zixibacteria	0	0	0	0	0	0	0	0.0487716	0	0	0	0	0	0	0	0
unidentified	0.0171108	0	0	0.117578	0	0	0	0	0.0880518	0.0404531	0.0315183	0	0.0336948	0	0	0.062383
H and U indicate the absence and presence of seed coats, respectively.
The numbers 0, 1, 4, 7, and 14 indicate the day(s) after planting on MS agar medium.
Sh, L, S, and R represent the endospheric regions of the shoots, leaves, stems, and roots, respectively.

## Sheet: Fungal class
Class	H0	H1	H4	H7Sh	H7R	H14L	H14S	H14R	U0	U1	U4	U7Sh	U7R	U14L	U14S	U14R
Agaricomycetes	9.50533	16.1788	4.75726	21.8119	1.89959	0.410994	4.1979	0.56682	0.0142924	0.0247566	2.26415	3.50085	8.6253	0.758705	0.34536	0.526813
Cystobasidiomycetes	0	0	0	0	0	0	0	0	0	0.00722066	0	0	0	0	0	0
Dothideomycetes	37.4394	25.3384	37.6877	10.3001	28.1321	10.1593	3.93018	0.958649	97.6954	99.2222	79.8661	13.3823	49.614	53.868	65.9002	1.85045
Eurotiomycetes	0	0.535096	0.565412	0	0	0	0	1.31624	0	0.00825219	1.52161	0	6.23515	0	0.590748	0.73074
Exobasidiomycetes	0	0	0	0	0	0	0	0	0	0	1.88679	0	0	0	0	0
Leotiomycetes	7.27449	15.0456	36.2059	0	0	0	0.171343	0.787461	0.337657	0.0587968	6.78028	4.61133	2.19715	0	0	0
Malasseziomycetes	0	0	0.467927	5.0202	2.3368	0	0.535447	0	0	0	0.34084	0.357613	0.994656	0	0	0.107628
Microbotryomycetes	0	0	0	0	0	0	0	0	0.0580627	0	0.0730371	0	0	0.460642	0	0
Mucoromycetes	0	0	0	0	0	0	0	0	0	0	0	3.29381	0	0.16258	0	0
Saccharomycetes	3.00679	0	2.72958	0	0	0	0	0.585841	0	0	0	0	0	0.121935	0	0.302115
Sordariomycetes	36.4048	37.079	16.4554	55.1645	65.7772	88.7876	89.8586	95.473	0.234037	0.283669	5.94035	67.7395	31.8884	40.4959	32.3185	95.9403
Tremellomycetes	0	4.3752	0	0	1.43223	0	0	0	1.61682	0.0206305	0.231284	7.00169	0	3.6174	0.572571	0.086858
unidentified	6.36922	1.44791	1.13082	7.7034	0.422132	0.642178	1.30649	0.311941	0.00267982	0.00825219	0.791236	0.112931	0.445368	0.514835	0.272653	0.45506
Ustilaginomycetes	0	0	0	0	0	0	0	0	0.0410905	0.366191	0.304321	0	0	0	0	0
H and U indicate the absence and presence of seed coats, respectively.
The numbers 0, 1, 4, 7, and 14 indicate the day(s) after planting on MS agar medium.
Sh, L, S, and R represent the endospheric regions of the shoots, leaves, stems, and roots, respectively.
