# Supplementary material for: Spatiotemporal Assembly of Bacterial and Fungal Communities of Seed-Seedling-Adult in Rice
Source: Front Microbiol. 2021 Aug 5;12:708475. doi: 10.3389/fmicb.2021.708475 (PMC8375405; doi:10.3389/fmicb.2021.708475)
Supplement: Supplementary file 4 [file Data_Sheet_4.XLSX]

## Sheet: Sheet1
Supplementary Table 3. Results of permutational multivariate analysis of variance
Bacteria
	Df	SumsOfSqs	MeanSqs	F.Model	R2	Pr(>F)
Hull	1	3.4494	3.4494	19.1757	0.26385	0.0001	***
Compartment	4	2.2902	0.5726	3.1829	0.17518	0.0001	***
Age	3	0.6782	0.2261	1.2566	0.05187	0.1869
Residuals	37	6.6558	0.1799		0.5091
Total	45	13.0736			1
---
Signif. codes: 0 ‘***’ 0.001 ‘**’ 0.01 ‘*’ 0.05 ‘.’ 0.1 ‘ ’ 1
Fungi
	Df	SumsOfSqs	MeanSqs	F.Model	R2	Pr(>F)
Hull	1	0.7264	0.72638	3.1287	0.05366	0.001	***
Compartment	4	3.0191	0.75477	3.251	0.22301	0.0001	***
Age	3	1.2019	0.40064	1.7256	0.08878	0.0078	**
Residuals	37	8.5902	0.23217		0.63454
Total	45	13.5375			1
---
Signif. codes: 0 ‘***’ 0.001 ‘**’ 0.01 ‘*’ 0.05 ‘.’ 0.1 ‘ ’ 1
