# Supplementary material for: Spatiotemporal Assembly of Bacterial and Fungal Communities of Seed-Seedling-Adult in Rice
Source: Front Microbiol. 2021 Aug 5;12:708475. doi: 10.3389/fmicb.2021.708475 (PMC8375405; doi:10.3389/fmicb.2021.708475)
Supplement: Supplementary file 6 [file Data_Sheet_6.XLSX]

## Sheet: Sheet1
Supplementary Table 5. Taxonomic information on OTUs co-occurring in seeds and seedling compartments under axenic conditions
Fig. 4A
OTU	Intersection	Comparison	Condition	Kingdom	Phylum	Class	Order	Family	Genus	Species
AB167211.1.1420	G0-R14	G0-R7-R14	Hulled	Bacteria	Proteobacteria	Gammaproteobacteria	Pseudomonadales	Moraxellaceae	Acinetobacter	#N/A
AB303631.1.1456	G0-R14	G0-R7-R14	Hulled	Bacteria	Proteobacteria	Gammaproteobacteria	Betaproteobacteriales	Burkholderiaceae	Burkholderia-Caballeronia-Paraburkholderia	#N/A
AB698799.1.1416	G0-R14	G0-R7-R14	Hulled	Bacteria	Proteobacteria	Gammaproteobacteria	Enterobacteriales	Enterobacteriaceae	#N/A	#N/A
AB930623.1.1409	G0-R14	G0-R7-R14	Hulled	Bacteria	Proteobacteria	Alphaproteobacteria	Elsterales	uncultured	#N/A	#N/A
AY532586.1.1502	G0-R14	G0-R7-R14	Hulled	Bacteria	Nitrospirae	Nitrospira	Nitrospirales	Nitrospiraceae	Nitrospira	#N/A
EF555484.1.1202	G0-R14	G0-R7-R14	Hulled	Bacteria	Proteobacteria	Alphaproteobacteria	Rhizobiales	Rhizobiaceae	Mesorhizobium	#N/A
FJ605379.1.1408	G0-R14	G0-R7-R14	Hulled	Bacteria	Proteobacteria	Gammaproteobacteria	Enterobacteriales	Enterobacteriaceae	#N/A	#N/A
FN543721.1.1250	G0-R14	G0-R7-R14	Hulled	Bacteria	Proteobacteria	Gammaproteobacteria	Betaproteobacteriales	Burkholderiaceae	Burkholderia-Caballeronia-Paraburkholderia	#N/A
HE821227.1.1451	G0-R14	G0-R7-R14	Hulled	Bacteria	Proteobacteria	Gammaproteobacteria	Enterobacteriales	Enterobacteriaceae	#N/A	#N/A
HM557799.1.1375	G0-R14	G0-R7-R14	Hulled	Bacteria	Proteobacteria	Gammaproteobacteria	Enterobacteriales	Enterobacteriaceae	Pantoea	#N/A
JF304445.1.1376	G0-R14	G0-R7-R14	Hulled	Bacteria	Proteobacteria	Gammaproteobacteria	Betaproteobacteriales	Burkholderiaceae	#N/A	#N/A
JF423905.1.1550	G0-R14	G0-R7-R14	Hulled	Bacteria	Actinobacteria	Thermoleophilia	Gaiellales	Gaiellaceae	Gaiella	Gaiella occulta
JN245633.1.1494	G0-R14	G0-R7-R14	Hulled	Bacteria	Proteobacteria	Gammaproteobacteria	Betaproteobacteriales	Burkholderiaceae	Burkholderia-Caballeronia-Paraburkholderia	#N/A
JN245678.1.1468	G0-R14	G0-R7-R14	Hulled	Bacteria	Cyanobacteria	Sericytochromatia	uncultured bacterium	uncultured bacterium	uncultured bacterium	uncultured bacterium
JX025755.1.1443	G0-R14	G0-R7-R14	Hulled	Bacteria	Proteobacteria	Alphaproteobacteria	Rhizobiales	Xanthobacteraceae	Bradyrhizobium	#N/A
KC791012.1.1399	G0-R14	G0-R7-R14	Hulled	Bacteria	Proteobacteria	Gammaproteobacteria	Betaproteobacteriales	Burkholderiaceae	Tepidimonas	#N/A
KF494338.1.1474	G0-R14	G0-R7-R14	Hulled	Bacteria	Actinobacteria	Rubrobacteria	Rubrobacterales	Rubrobacteriaceae	Rubrobacter	#N/A
KF709700.1.1405	G0-R14	G0-R7-R14	Hulled	Bacteria	Proteobacteria	Gammaproteobacteria	Xanthomonadales	Rhodanobacteraceae	Dyella	#N/A
KM205539.1.1438	G0-R14	G0-R7-R14	Hulled	Bacteria	Firmicutes	Clostridia	Clostridiales	Clostridiaceae 1	Clostridium sensu stricto 3	#N/A
KP634950.1.1233	G0-R14	G0-R7-R14	Hulled	Bacteria	Proteobacteria	Gammaproteobacteria	Betaproteobacteriales	Burkholderiaceae	Burkholderia-Caballeronia-Paraburkholderia	#N/A
KP704422.1.1484	G0-R14	G0-R7-R14	Hulled	Bacteria	Proteobacteria	Gammaproteobacteria	Enterobacteriales	Enterobacteriaceae	Pantoea	#N/A
KU713226.1.1348	G0-R14	G0-R7-R14	Hulled	Bacteria	Proteobacteria	Alphaproteobacteria	Reyranellales	Reyranellaceae	Reyranella	#N/A
KU836598.1.1380	G0-R14	G0-R7-R14	Hulled	Bacteria	Proteobacteria	Deltaproteobacteria	Bdellovibrionales	Bdellovibrionaceae	Bdellovibrio	Bdellovibrio bacteriovorus
KX509494.1.1491	G0-R14	G0-R7-R14	Hulled	Bacteria	Proteobacteria	Gammaproteobacteria	Betaproteobacteriales	Burkholderiaceae	Burkholderia-Caballeronia-Paraburkholderia	#N/A
KY681971.1.1396	G0-R14	G0-R7-R14	Hulled	Bacteria	Proteobacteria	Gammaproteobacteria	Betaproteobacteriales	Burkholderiaceae	Burkholderia-Caballeronia-Paraburkholderia	#N/A
EU723184.1.1305	G0-R7	G0-R7-R14	Hulled	Bacteria	Proteobacteria	Gammaproteobacteria	Xanthomonadales	Xanthomonadaceae	Xanthomonas	#N/A
AB074617.1.1332	G0-R7-R14	G0-R7-R14	Hulled	Bacteria	Actinobacteria	Actinobacteria	Micrococcales	Microbacteriaceae	Leifsonia	#N/A
AB511011.1.1469	G0-R7-R14	G0-R7-R14	Hulled	Bacteria	Proteobacteria	Deltaproteobacteria	Oligoflexales	0319-6G20	uncultured Roseobacter sp.	uncultured Roseobacter sp.
AF448045.1.1408	G0-R7-R14	G0-R7-R14	Hulled	Bacteria	Proteobacteria	Gammaproteobacteria	Betaproteobacteriales	Burkholderiaceae	Burkholderia-Caballeronia-Paraburkholderia	#N/A
AJ519665.1.1295	G0-R7-R14	G0-R7-R14	Hulled	Bacteria	Acidobacteria	Holophagae	Holophagales	Holophagaceae	#N/A	#N/A
c8d774ab2724aed84e3bc8594084b2aa	G0-R7-R14	G0-R7-R14	Hulled	Bacteria	Proteobacteria	Deltaproteobacteria	Syntrophobacterales	Syntrophaceae	uncultured	Myxococcales bacterium enrichment culture clone 11380
EF111062.1.1228	G0-R7-R14	G0-R7-R14	Hulled	Bacteria	Proteobacteria	Alphaproteobacteria	Sphingomonadales	Sphingomonadaceae	Sphingomonas	#N/A
EF515912.1.1483	G0-R7-R14	G0-R7-R14	Hulled	Bacteria	Planctomycetes	BD7-11	uncultured bacterium	uncultured bacterium	uncultured bacterium	uncultured bacterium
EU704796.1.1279	G0-R7-R14	G0-R7-R14	Hulled	Bacteria	Proteobacteria	Gammaproteobacteria	Betaproteobacteriales	Burkholderiaceae	Aquabacterium	#N/A
EU790158.1.1203	G0-R7-R14	G0-R7-R14	Hulled	Bacteria	Proteobacteria	Gammaproteobacteria	Betaproteobacteriales	Burkholderiaceae	Ralstonia	#N/A
FN543695.1.1250	G0-R7-R14	G0-R7-R14	Hulled	Bacteria	Proteobacteria	Gammaproteobacteria	Betaproteobacteriales	Burkholderiaceae	Burkholderia-Caballeronia-Paraburkholderia	#N/A
GQ402745.1.1452	G0-R7-R14	G0-R7-R14	Hulled	Bacteria	Acidobacteria	Acidobacteriia	Subgroup 2	uncultured eubacterium WD261	uncultured eubacterium WD261	uncultured eubacterium WD261
GU118241.1.1406	G0-R7-R14	G0-R7-R14	Hulled	Bacteria	Proteobacteria	Alphaproteobacteria	Caulobacterales	Caulobacteraceae	uncultured	uncultured alpha proteobacterium
JN590520.1.1304	G0-R7-R14	G0-R7-R14	Hulled	Bacteria	Proteobacteria	Gammaproteobacteria	Betaproteobacteriales	Burkholderiaceae	Burkholderia-Caballeronia-Paraburkholderia	#N/A
JN622122.1.1461	G0-R7-R14	G0-R7-R14	Hulled	Bacteria	Proteobacteria	Gammaproteobacteria	Betaproteobacteriales	Burkholderiaceae	Burkholderia-Caballeronia-Paraburkholderia	#N/A
KJ210576.1.1507	G0-R7-R14	G0-R7-R14	Hulled	Bacteria	Actinobacteria	Actinobacteria	Micrococcales	Microbacteriaceae	Leifsonia	#N/A
KJ410550.1.1339	G0-R7-R14	G0-R7-R14	Hulled	Bacteria	Acidobacteria	Acidobacteriia	Subgroup 2	#N/A	#N/A	#N/A
KP409622.1.1215	G0-R7-R14	G0-R7-R14	Hulled	Bacteria	Proteobacteria	Gammaproteobacteria	Enterobacteriales	Enterobacteriaceae	Pantoea	#N/A
LC104297.1.1445	G0-R7-R14	G0-R7-R14	Hulled	Bacteria	Proteobacteria	Gammaproteobacteria	Betaproteobacteriales	Burkholderiaceae	Burkholderia-Caballeronia-Paraburkholderia	#N/A
LN561677.1.1321	G0-R7-R14	G0-R7-R14	Hulled	Bacteria	Proteobacteria	Alphaproteobacteria	Sphingomonadales	Sphingomonadaceae	Altererythrobacter	#N/A
EU133537.1.1316	R7-R14	G0-R7-R14	Hulled	Bacteria	Proteobacteria	Alphaproteobacteria	Rhizobiales	Xanthobacteraceae	Bradyrhizobium	#N/A
EU705754.1.1215	R7-R14	G0-R7-R14	Hulled	Bacteria	Proteobacteria	Alphaproteobacteria	Rhizobiales	Rhizobiaceae	Allorhizobium-Neorhizobium-Pararhizobium-Rhizobium	#N/A
GDHW01147821.1.1431	R7-R14	G0-R7-R14	Hulled	Bacteria	Proteobacteria	Gammaproteobacteria	Betaproteobacteriales	Burkholderiaceae	#N/A	#N/A
JF200653.1.1358	R7-R14	G0-R7-R14	Hulled	Bacteria	Proteobacteria	Gammaproteobacteria	Pseudomonadales	Moraxellaceae	Acinetobacter	#N/A
JQ311912.1.1466	R7-R14	G0-R7-R14	Hulled	Bacteria	Planctomycetes	BD7-11	uncultured bacterium	uncultured bacterium	uncultured bacterium	uncultured bacterium
KX212245.1.1200	R7-R14	G0-R7-R14	Hulled	Bacteria	Proteobacteria	Gammaproteobacteria	Xanthomonadales	Xanthomonadaceae	Stenotrophomonas	#N/A
KX880973.1.1213	R7-R14	G0-R7-R14	Hulled	Bacteria	Firmicutes	Bacilli	Lactobacillales	Enterococcaceae	Enterococcus	#N/A
FN543721.1.1250	G0-L14	G0-Sh7-L14	Hulled	Bacteria	Proteobacteria	Gammaproteobacteria	Betaproteobacteriales	Burkholderiaceae	Burkholderia-Caballeronia-Paraburkholderia	#N/A
HQ698287.1.1232	G0-L14	G0-Sh7-L14	Hulled	Bacteria	Proteobacteria	Alphaproteobacteria	Rhizobiales	Xanthobacteraceae	Bradyrhizobium	#N/A
KJ410550.1.1339	G0-L14	G0-Sh7-L14	Hulled	Bacteria	Acidobacteria	Acidobacteriia	Subgroup 2	#N/A	#N/A	#N/A
KT285541.1.1318	G0-L14	G0-Sh7-L14	Hulled	Bacteria	Acidobacteria	Acidobacteriia	Solibacterales	Solibacteraceae (Subgroup 3)	Bryobacter	uncultured bacterium
75512de25fd5ee825de61a06dff0703d	G0-Sh7	G0-Sh7-L14	Hulled	Bacteria	#N/A	#N/A	#N/A	#N/A	#N/A	#N/A
AJ519665.1.1295	G0-Sh7	G0-Sh7-L14	Hulled	Bacteria	Acidobacteria	Holophagae	Holophagales	Holophagaceae	#N/A	#N/A
EF515912.1.1483	G0-Sh7	G0-Sh7-L14	Hulled	Bacteria	Planctomycetes	BD7-11	uncultured bacterium	uncultured bacterium	uncultured bacterium	uncultured bacterium
FN543695.1.1250	G0-Sh7	G0-Sh7-L14	Hulled	Bacteria	Proteobacteria	Gammaproteobacteria	Betaproteobacteriales	Burkholderiaceae	Burkholderia-Caballeronia-Paraburkholderia	#N/A
HE821227.1.1451	G0-Sh7	G0-Sh7-L14	Hulled	Bacteria	Proteobacteria	Gammaproteobacteria	Enterobacteriales	Enterobacteriaceae	#N/A	#N/A
JX025755.1.1443	G0-Sh7	G0-Sh7-L14	Hulled	Bacteria	Proteobacteria	Alphaproteobacteria	Rhizobiales	Xanthobacteraceae	Bradyrhizobium	#N/A
KP409622.1.1215	G0-Sh7	G0-Sh7-L14	Hulled	Bacteria	Proteobacteria	Gammaproteobacteria	Enterobacteriales	Enterobacteriaceae	Pantoea	#N/A
KX509494.1.1491	G0-Sh7	G0-Sh7-L14	Hulled	Bacteria	Proteobacteria	Gammaproteobacteria	Betaproteobacteriales	Burkholderiaceae	Burkholderia-Caballeronia-Paraburkholderia	#N/A
LC104297.1.1445	G0-Sh7	G0-Sh7-L14	Hulled	Bacteria	Proteobacteria	Gammaproteobacteria	Betaproteobacteriales	Burkholderiaceae	Burkholderia-Caballeronia-Paraburkholderia	#N/A
AB074617.1.1332	G0-Sh7-L14	G0-Sh7-L14	Hulled	Bacteria	Actinobacteria	Actinobacteria	Micrococcales	Microbacteriaceae	Leifsonia	#N/A
EF111062.1.1228	G0-Sh7-L14	G0-Sh7-L14	Hulled	Bacteria	Proteobacteria	Alphaproteobacteria	Sphingomonadales	Sphingomonadaceae	Sphingomonas	#N/A
EU790158.1.1203	G0-Sh7-L14	G0-Sh7-L14	Hulled	Bacteria	Proteobacteria	Gammaproteobacteria	Betaproteobacteriales	Burkholderiaceae	Ralstonia	#N/A
GU118241.1.1406	G0-Sh7-L14	G0-Sh7-L14	Hulled	Bacteria	Proteobacteria	Alphaproteobacteria	Caulobacterales	Caulobacteraceae	uncultured	uncultured alpha proteobacterium
KP634950.1.1233	G0-Sh7-L14	G0-Sh7-L14	Hulled	Bacteria	Proteobacteria	Gammaproteobacteria	Betaproteobacteriales	Burkholderiaceae	Burkholderia-Caballeronia-Paraburkholderia	#N/A
EU133537.1.1316	Sh7-L14	G0-Sh7-L14	Hulled	Bacteria	Proteobacteria	Alphaproteobacteria	Rhizobiales	Xanthobacteraceae	Bradyrhizobium	#N/A
JQ311912.1.1466	Sh7-L14	G0-Sh7-L14	Hulled	Bacteria	Planctomycetes	BD7-11	uncultured bacterium	uncultured bacterium	uncultured bacterium	uncultured bacterium
EU723184.1.1305	G0-S14	G0-Sh7-S14	Hulled	Bacteria	Proteobacteria	Gammaproteobacteria	Xanthomonadales	Xanthomonadaceae	Xanthomonas	#N/A
HM557799.1.1375	G0-S14	G0-Sh7-S14	Hulled	Bacteria	Proteobacteria	Gammaproteobacteria	Enterobacteriales	Enterobacteriaceae	Pantoea	#N/A
HQ698287.1.1232	G0-S14	G0-Sh7-S14	Hulled	Bacteria	Proteobacteria	Alphaproteobacteria	Rhizobiales	Xanthobacteraceae	Bradyrhizobium	#N/A
KJ210576.1.1507	G0-S14	G0-Sh7-S14	Hulled	Bacteria	Actinobacteria	Actinobacteria	Micrococcales	Microbacteriaceae	Leifsonia	#N/A
LN561677.1.1321	G0-S14	G0-Sh7-S14	Hulled	Bacteria	Proteobacteria	Alphaproteobacteria	Sphingomonadales	Sphingomonadaceae	Altererythrobacter	#N/A
75512de25fd5ee825de61a06dff0703d	G0-Sh7	G0-Sh7-S14	Hulled	Bacteria	#N/A	#N/A	#N/A	#N/A	#N/A	#N/A
AB074617.1.1332	G0-Sh7	G0-Sh7-S14	Hulled	Bacteria	Actinobacteria	Actinobacteria	Micrococcales	Microbacteriaceae	Leifsonia	#N/A
AJ519665.1.1295	G0-Sh7	G0-Sh7-S14	Hulled	Bacteria	Acidobacteria	Holophagae	Holophagales	Holophagaceae	#N/A	#N/A
EF515912.1.1483	G0-Sh7	G0-Sh7-S14	Hulled	Bacteria	Planctomycetes	BD7-11	uncultured bacterium	uncultured bacterium	uncultured bacterium	uncultured bacterium
FN543695.1.1250	G0-Sh7	G0-Sh7-S14	Hulled	Bacteria	Proteobacteria	Gammaproteobacteria	Betaproteobacteriales	Burkholderiaceae	Burkholderia-Caballeronia-Paraburkholderia	#N/A
HE821227.1.1451	G0-Sh7	G0-Sh7-S14	Hulled	Bacteria	Proteobacteria	Gammaproteobacteria	Enterobacteriales	Enterobacteriaceae	#N/A	#N/A
KP409622.1.1215	G0-Sh7	G0-Sh7-S14	Hulled	Bacteria	Proteobacteria	Gammaproteobacteria	Enterobacteriales	Enterobacteriaceae	Pantoea	#N/A
LC104297.1.1445	G0-Sh7	G0-Sh7-S14	Hulled	Bacteria	Proteobacteria	Gammaproteobacteria	Betaproteobacteriales	Burkholderiaceae	Burkholderia-Caballeronia-Paraburkholderia	#N/A
EF111062.1.1228	G0-Sh7-S14	G0-Sh7-S14	Hulled	Bacteria	Proteobacteria	Alphaproteobacteria	Sphingomonadales	Sphingomonadaceae	Sphingomonas	#N/A
EU790158.1.1203	G0-Sh7-S14	G0-Sh7-S14	Hulled	Bacteria	Proteobacteria	Gammaproteobacteria	Betaproteobacteriales	Burkholderiaceae	Ralstonia	#N/A
GU118241.1.1406	G0-Sh7-S14	G0-Sh7-S14	Hulled	Bacteria	Proteobacteria	Alphaproteobacteria	Caulobacterales	Caulobacteraceae	uncultured	uncultured alpha proteobacterium
JX025755.1.1443	G0-Sh7-S14	G0-Sh7-S14	Hulled	Bacteria	Proteobacteria	Alphaproteobacteria	Rhizobiales	Xanthobacteraceae	Bradyrhizobium	#N/A
KP634950.1.1233	G0-Sh7-S14	G0-Sh7-S14	Hulled	Bacteria	Proteobacteria	Gammaproteobacteria	Betaproteobacteriales	Burkholderiaceae	Burkholderia-Caballeronia-Paraburkholderia	#N/A
KX509494.1.1491	G0-Sh7-S14	G0-Sh7-S14	Hulled	Bacteria	Proteobacteria	Gammaproteobacteria	Betaproteobacteriales	Burkholderiaceae	Burkholderia-Caballeronia-Paraburkholderia	#N/A
EU133537.1.1316	Sh7-S14	G0-Sh7-S14	Hulled	Bacteria	Proteobacteria	Alphaproteobacteria	Rhizobiales	Xanthobacteraceae	Bradyrhizobium	#N/A
JQ311912.1.1466	Sh7-S14	G0-Sh7-S14	Hulled	Bacteria	Planctomycetes	BD7-11	uncultured bacterium	uncultured bacterium	uncultured bacterium	uncultured bacterium
9d9cd3df261d8bd7b6107804e85ad9d2	G0-R14	G0-R7-R14	Hulled	Fungi	Basidiomycota	Agaricomycetes	Hymenochaetales	Schizoporaceae	unidentified	unidentified
SH191159.07FU_DQ249199_refs	G0-R14	G0-R7-R14	Hulled	Fungi	Ascomycota	Saccharomycetes	Saccharomycetales	Phaffomycetaceae	Cyberlindnera	Cyberlindnera_jadinii
SH218122.07FU_HQ446078_reps	G0-R14	G0-R7-R14	Hulled	Fungi	Ascomycota	Leotiomycetes	Helotiales	#N/A	#N/A	#N/A
SH357173.07FU_JX010152_refs	G0-R14	G0-R7-R14	Hulled	Fungi	Ascomycota	Sordariomycetes	Glomerellales	Glomerellaceae	Colletotrichum	#N/A
059e849d8349ae69aea29d02da004db9	G0-R7	G0-R7-R14	Hulled	Fungi	Ascomycota	Dothideomycetes	#N/A	#N/A	#N/A	#N/A
e814ecd7275ab1ebd1eacb811f9e4556	G0-R7	G0-R7-R14	Hulled	Fungi	unidentified	unidentified	unidentified	unidentified	unidentified	unidentified
f53f5e922e9b476b324b38f930e3736d	G0-R7	G0-R7-R14	Hulled	Fungi	Ascomycota	Dothideomycetes	#N/A	#N/A	#N/A	#N/A
SH206475.07FU_GU721466_reps	G0-R7	G0-R7-R14	Hulled	Fungi	Ascomycota	Dothideomycetes	Pleosporales	Didymellaceae	#N/A	#N/A
SH641103.07FU_KU534864_reps	G0-R7	G0-R7-R14	Hulled	Fungi	Ascomycota	Sordariomycetes	Sordariales	Chaetomiaceae	Chaetomium	unidentified
SH174139.07FU_GU066873_reps	G0-R7-R14	G0-R7-R14	Hulled	Fungi	Ascomycota	Sordariomycetes	Magnaporthales	Magnaporthaceae	Pyricularia	#N/A
SH211137.07FU_GU721261_reps	G0-R7-R14	G0-R7-R14	Hulled	Fungi	Ascomycota	Dothideomycetes	Capnodiales	Cladosporiaceae	Cladosporium	#N/A
SH429908.07FU_KF465761_refs	G0-R7-R14	G0-R7-R14	Hulled	Fungi	Ascomycota	Dothideomycetes	Pleosporales	Pleosporaceae	Alternaria	Alternaria_alternata
SH197894.07FU_EU918694_refs	R7-R14	G0-R7-R14	Hulled	Fungi	Basidiomycota	Agaricomycetes	Polyporales	Meruliaceae	Bjerkandera	Bjerkandera_adusta
SH211282.07FU_KJ573443_refs	R7-R14	G0-R7-R14	Hulled	Fungi	Ascomycota	Sordariomycetes	Xylariales	Xylariales_fam_Incertae_sedis	Phialemoniopsis	Phialemoniopsis_curvata
SH196442.07FU_KF705023_reps	G0-L14	G0-Sh7-L14	Hulled	Fungi	Ascomycota	Sordariomycetes	Hypocreales	unidentified	unidentified	unidentified
SH211137.07FU_GU721261_reps	G0-L14	G0-Sh7-L14	Hulled	Fungi	Ascomycota	Dothideomycetes	Capnodiales	Cladosporiaceae	Cladosporium	#N/A
SH429908.07FU_KF465761_refs	G0-L14	G0-Sh7-L14	Hulled	Fungi	Ascomycota	Dothideomycetes	Pleosporales	Pleosporaceae	Alternaria	Alternaria_alternata
SH641103.07FU_KU534864_reps	G0-L14	G0-Sh7-L14	Hulled	Fungi	Ascomycota	Sordariomycetes	Sordariales	Chaetomiaceae	Chaetomium	unidentified
6cfa62c0aa1c1b7798c1708a6b95ff13	G0-Sh7	G0-Sh7-L14	Hulled	Fungi	#N/A	#N/A	#N/A	#N/A	#N/A	#N/A
SH174139.07FU_GU066873_reps	G0-Sh7-L14	G0-Sh7-L14	Hulled	Fungi	Ascomycota	Sordariomycetes	Magnaporthales	Magnaporthaceae	Pyricularia	#N/A
SH211282.07FU_KJ573443_refs	Sh7-L14	G0-Sh7-L14	Hulled	Fungi	Ascomycota	Sordariomycetes	Xylariales	Xylariales_fam_Incertae_sedis	Phialemoniopsis	Phialemoniopsis_curvata
9d9cd3df261d8bd7b6107804e85ad9d2	G0-S14	G0-Sh7-S14	Hulled	Fungi	Basidiomycota	Agaricomycetes	Hymenochaetales	Schizoporaceae	unidentified	unidentified
SH429908.07FU_KF465761_refs	G0-S14	G0-Sh7-S14	Hulled	Fungi	Ascomycota	Dothideomycetes	Pleosporales	Pleosporaceae	Alternaria	Alternaria_alternata
6cfa62c0aa1c1b7798c1708a6b95ff13	G0-Sh7	G0-Sh7-S14	Hulled	Fungi	#N/A	#N/A	#N/A	#N/A	#N/A	#N/A
SH174139.07FU_GU066873_reps	G0-Sh7-S14	G0-Sh7-S14	Hulled	Fungi	Ascomycota	Sordariomycetes	Magnaporthales	Magnaporthaceae	Pyricularia	#N/A
SH176394.07FU_AY743636_refs	Sh7-S14	G0-Sh7-S14	Hulled	Fungi	Basidiomycota	Malasseziomycetes	Malasseziales	Malasseziaceae	Malassezia	Malassezia_restricta
SH197894.07FU_EU918694_refs	Sh7-S14	G0-Sh7-S14	Hulled	Fungi	Basidiomycota	Agaricomycetes	Polyporales	Meruliaceae	Bjerkandera	Bjerkandera_adusta
SH211282.07FU_KJ573443_refs	Sh7-S14	G0-Sh7-S14	Hulled	Fungi	Ascomycota	Sordariomycetes	Xylariales	Xylariales_fam_Incertae_sedis	Phialemoniopsis	Phialemoniopsis_curvata
Fig. 4B
OTU	Intersection	Comparison	Condition	Kingdom	Phylum	Class	Order	Family	Genus	Species
AB698799.1.1416	G0-R14	G0-R7-R14	Unhulled	Bacteria	Proteobacteria	Gammaproteobacteria	Enterobacteriales	Enterobacteriaceae	#N/A	#N/A
EF111062.1.1228	G0-R14	G0-R7-R14	Unhulled	Bacteria	Proteobacteria	Alphaproteobacteria	Sphingomonadales	Sphingomonadaceae	Sphingomonas	#N/A
HE821227.1.1451	G0-R14	G0-R7-R14	Unhulled	Bacteria	Proteobacteria	Gammaproteobacteria	Enterobacteriales	Enterobacteriaceae	#N/A	#N/A
KU991597.1.1348	G0-R14	G0-R7-R14	Unhulled	Bacteria	Proteobacteria	Gammaproteobacteria	Xanthomonadales	Xanthomonadaceae	Xanthomonas	#N/A
EF018750.1.1338	G0-R7	G0-R7-R14	Unhulled	Bacteria	Proteobacteria	Alphaproteobacteria	Rhizobiales	Xanthobacteraceae	Bradyrhizobium	#N/A
KU588112.1.1213	G0-R7	G0-R7-R14	Unhulled	Bacteria	Proteobacteria	Gammaproteobacteria	Pseudomonadales	Pseudomonadaceae	Pseudomonas	#N/A
62885b9cbd3dc11415123c561d225fdf	G0-R7-R14	G0-R7-R14	Unhulled	Bacteria	#N/A	#N/A	#N/A	#N/A	#N/A	#N/A
7891bec0ae5add345fa98ccee9fd1d28	G0-R7-R14	G0-R7-R14	Unhulled	Bacteria	#N/A	#N/A	#N/A	#N/A	#N/A	#N/A
EU239123.1.1223	G0-R7-R14	G0-R7-R14	Unhulled	Bacteria	Proteobacteria	Gammaproteobacteria	Pseudomonadales	Pseudomonadaceae	Pseudomonas	#N/A
EU790158.1.1203	G0-R7-R14	G0-R7-R14	Unhulled	Bacteria	Proteobacteria	Gammaproteobacteria	Betaproteobacteriales	Burkholderiaceae	Ralstonia	#N/A
FJ432294.1.1202	G0-R7-R14	G0-R7-R14	Unhulled	Bacteria	Proteobacteria	Alphaproteobacteria	Rhizobiales	Beijerinckiaceae	Methylobacterium	#N/A
HL098327.1.1412	G0-R7-R14	G0-R7-R14	Unhulled	Bacteria	Proteobacteria	Gammaproteobacteria	Pseudomonadales	Pseudomonadaceae	Pseudomonas	#N/A
HM557799.1.1375	G0-R7-R14	G0-R7-R14	Unhulled	Bacteria	Proteobacteria	Gammaproteobacteria	Enterobacteriales	Enterobacteriaceae	Pantoea	#N/A
KP409622.1.1215	G0-R7-R14	G0-R7-R14	Unhulled	Bacteria	Proteobacteria	Gammaproteobacteria	Enterobacteriales	Enterobacteriaceae	Pantoea	#N/A
KP704422.1.1484	G0-R7-R14	G0-R7-R14	Unhulled	Bacteria	Proteobacteria	Gammaproteobacteria	Enterobacteriales	Enterobacteriaceae	Pantoea	#N/A
KU725926.1.1331	G0-R7-R14	G0-R7-R14	Unhulled	Bacteria	Actinobacteria	Actinobacteria	Micrococcales	Microbacteriaceae	Curtobacterium	#N/A
KU725963.1.1234	G0-R7-R14	G0-R7-R14	Unhulled	Bacteria	Proteobacteria	Alphaproteobacteria	Sphingomonadales	Sphingomonadaceae	Sphingomonas	#N/A
KY945802.1.1244	G0-R7-R14	G0-R7-R14	Unhulled	Bacteria	Proteobacteria	Gammaproteobacteria	Pseudomonadales	Pseudomonadaceae	Pseudomonas	#N/A
EU133537.1.1316	R7-R14	G0-R7-R14	Unhulled	Bacteria	Proteobacteria	Alphaproteobacteria	Rhizobiales	Xanthobacteraceae	Bradyrhizobium	#N/A
JQ311912.1.1466	R7-R14	G0-R7-R14	Unhulled	Bacteria	Planctomycetes	BD7-11	uncultured bacterium	uncultured bacterium	uncultured bacterium	uncultured bacterium
AB698799.1.1416	G0-L14	G0-Sh7-L14	Unhulled	Bacteria	Proteobacteria	Gammaproteobacteria	Enterobacteriales	Enterobacteriaceae	#N/A	#N/A
EU790158.1.1203	G0-L14	G0-Sh7-L14	Unhulled	Bacteria	Proteobacteria	Gammaproteobacteria	Betaproteobacteriales	Burkholderiaceae	Ralstonia	#N/A
HE821227.1.1451	G0-L14	G0-Sh7-L14	Unhulled	Bacteria	Proteobacteria	Gammaproteobacteria	Enterobacteriales	Enterobacteriaceae	#N/A	#N/A
HQ698287.1.1232	G0-L14	G0-Sh7-L14	Unhulled	Bacteria	Proteobacteria	Alphaproteobacteria	Rhizobiales	Xanthobacteraceae	Bradyrhizobium	#N/A
KU725926.1.1331	G0-L14	G0-Sh7-L14	Unhulled	Bacteria	Actinobacteria	Actinobacteria	Micrococcales	Microbacteriaceae	Curtobacterium	#N/A
LC104297.1.1445	G0-L14	G0-Sh7-L14	Unhulled	Bacteria	Proteobacteria	Gammaproteobacteria	Betaproteobacteriales	Burkholderiaceae	Burkholderia-Caballeronia-Paraburkholderia	#N/A
HM557799.1.1375	G0-Sh7	G0-Sh7-L14	Unhulled	Bacteria	Proteobacteria	Gammaproteobacteria	Enterobacteriales	Enterobacteriaceae	Pantoea	#N/A
KP704422.1.1484	G0-Sh7	G0-Sh7-L14	Unhulled	Bacteria	Proteobacteria	Gammaproteobacteria	Enterobacteriales	Enterobacteriaceae	Pantoea	#N/A
EF111062.1.1228	G0-Sh7-L14	G0-Sh7-L14	Unhulled	Bacteria	Proteobacteria	Alphaproteobacteria	Sphingomonadales	Sphingomonadaceae	Sphingomonas	#N/A
KP409622.1.1215	G0-Sh7-L14	G0-Sh7-L14	Unhulled	Bacteria	Proteobacteria	Gammaproteobacteria	Enterobacteriales	Enterobacteriaceae	Pantoea	#N/A
EU133537.1.1316	Sh7-L14	G0-Sh7-L14	Unhulled	Bacteria	Proteobacteria	Alphaproteobacteria	Rhizobiales	Xanthobacteraceae	Bradyrhizobium	#N/A
FN543695.1.1250	Sh7-L14	G0-Sh7-L14	Unhulled	Bacteria	Proteobacteria	Gammaproteobacteria	Betaproteobacteriales	Burkholderiaceae	Burkholderia-Caballeronia-Paraburkholderia	#N/A
GU118241.1.1406	Sh7-L14	G0-Sh7-L14	Unhulled	Bacteria	Proteobacteria	Alphaproteobacteria	Caulobacterales	Caulobacteraceae	uncultured	uncultured alpha proteobacterium
JQ311912.1.1466	Sh7-L14	G0-Sh7-L14	Unhulled	Bacteria	Planctomycetes	BD7-11	uncultured bacterium	uncultured bacterium	uncultured bacterium	uncultured bacterium
JX025755.1.1443	Sh7-L14	G0-Sh7-L14	Unhulled	Bacteria	Proteobacteria	Alphaproteobacteria	Rhizobiales	Xanthobacteraceae	Bradyrhizobium	#N/A
LN561677.1.1321	Sh7-L14	G0-Sh7-L14	Unhulled	Bacteria	Proteobacteria	Alphaproteobacteria	Sphingomonadales	Sphingomonadaceae	Altererythrobacter	#N/A
AB698799.1.1416	G0-S14	G0-Sh7-S14	Unhulled	Bacteria	Proteobacteria	Gammaproteobacteria	Enterobacteriales	Enterobacteriaceae	#N/A	#N/A
EU705754.1.1215	G0-S14	G0-Sh7-S14	Unhulled	Bacteria	Proteobacteria	Alphaproteobacteria	Rhizobiales	Rhizobiaceae	Allorhizobium-Neorhizobium-Pararhizobium-Rhizobium	#N/A
EU790158.1.1203	G0-S14	G0-Sh7-S14	Unhulled	Bacteria	Proteobacteria	Gammaproteobacteria	Betaproteobacteriales	Burkholderiaceae	Ralstonia	#N/A
FJ432294.1.1202	G0-S14	G0-Sh7-S14	Unhulled	Bacteria	Proteobacteria	Alphaproteobacteria	Rhizobiales	Beijerinckiaceae	Methylobacterium	#N/A
FJ577648.1.1421	G0-S14	G0-Sh7-S14	Unhulled	Bacteria	Proteobacteria	Gammaproteobacteria	Pseudomonadales	Pseudomonadaceae	Pseudomonas	#N/A
HE821227.1.1451	G0-S14	G0-Sh7-S14	Unhulled	Bacteria	Proteobacteria	Gammaproteobacteria	Enterobacteriales	Enterobacteriaceae	#N/A	#N/A
HL098327.1.1412	G0-S14	G0-Sh7-S14	Unhulled	Bacteria	Proteobacteria	Gammaproteobacteria	Pseudomonadales	Pseudomonadaceae	Pseudomonas	#N/A
HQ698287.1.1232	G0-S14	G0-Sh7-S14	Unhulled	Bacteria	Proteobacteria	Alphaproteobacteria	Rhizobiales	Xanthobacteraceae	Bradyrhizobium	#N/A
KY945802.1.1244	G0-S14	G0-Sh7-S14	Unhulled	Bacteria	Proteobacteria	Gammaproteobacteria	Pseudomonadales	Pseudomonadaceae	Pseudomonas	#N/A
LC011944.1.1512	G0-S14	G0-Sh7-S14	Unhulled	Bacteria	Proteobacteria	Gammaproteobacteria	Pseudomonadales	Pseudomonadaceae	Pseudomonas	#N/A
LDRW01000020.4112.5606	G0-S14	G0-Sh7-S14	Unhulled	Bacteria	Proteobacteria	Alphaproteobacteria	Sphingomonadales	Sphingomonadaceae	Novosphingobium	Novosphingobium barchaimii
EF111062.1.1228	G0-Sh7-S14	G0-Sh7-S14	Unhulled	Bacteria	Proteobacteria	Alphaproteobacteria	Sphingomonadales	Sphingomonadaceae	Sphingomonas	#N/A
HM557799.1.1375	G0-Sh7-S14	G0-Sh7-S14	Unhulled	Bacteria	Proteobacteria	Gammaproteobacteria	Enterobacteriales	Enterobacteriaceae	Pantoea	#N/A
KP409622.1.1215	G0-Sh7-S14	G0-Sh7-S14	Unhulled	Bacteria	Proteobacteria	Gammaproteobacteria	Enterobacteriales	Enterobacteriaceae	Pantoea	#N/A
KP704422.1.1484	G0-Sh7-S14	G0-Sh7-S14	Unhulled	Bacteria	Proteobacteria	Gammaproteobacteria	Enterobacteriales	Enterobacteriaceae	Pantoea	#N/A
EU133537.1.1316	Sh7-S14	G0-Sh7-S14	Unhulled	Bacteria	Proteobacteria	Alphaproteobacteria	Rhizobiales	Xanthobacteraceae	Bradyrhizobium	#N/A
FN543695.1.1250	Sh7-S14	G0-Sh7-S14	Unhulled	Bacteria	Proteobacteria	Gammaproteobacteria	Betaproteobacteriales	Burkholderiaceae	Burkholderia-Caballeronia-Paraburkholderia	#N/A
GU118241.1.1406	Sh7-S14	G0-Sh7-S14	Unhulled	Bacteria	Proteobacteria	Alphaproteobacteria	Caulobacterales	Caulobacteraceae	uncultured	uncultured alpha proteobacterium
JQ311912.1.1466	Sh7-S14	G0-Sh7-S14	Unhulled	Bacteria	Planctomycetes	BD7-11	uncultured bacterium	uncultured bacterium	uncultured bacterium	uncultured bacterium
KJ210576.1.1507	Sh7-S14	G0-Sh7-S14	Unhulled	Bacteria	Actinobacteria	Actinobacteria	Micrococcales	Microbacteriaceae	Leifsonia	#N/A
SH182912.07FU_KR056291_reps	G0-R7	G0-R7-R14	Unhulled	Fungi	Ascomycota	Dothideomycetes	Pleosporales	#N/A	#N/A	#N/A
SH220576.07FU_HG935477_reps	G0-R7	G0-R7-R14	Unhulled	Fungi	Ascomycota	Sordariomycetes	Sordariales	Chaetomiaceae	Zopfiella	#N/A
SH641103.07FU_KU534864_reps	G0-R7	G0-R7-R14	Unhulled	Fungi	Ascomycota	Sordariomycetes	Sordariales	Chaetomiaceae	Chaetomium	unidentified
SH206475.07FU_GU721466_reps	G0-R7-R14	G0-R7-R14	Unhulled	Fungi	Ascomycota	Dothideomycetes	Pleosporales	Didymellaceae	#N/A	#N/A
SH211137.07FU_GU721261_reps	G0-R7-R14	G0-R7-R14	Unhulled	Fungi	Ascomycota	Dothideomycetes	Capnodiales	Cladosporiaceae	Cladosporium	#N/A
SH429908.07FU_KF465761_refs	G0-R7-R14	G0-R7-R14	Unhulled	Fungi	Ascomycota	Dothideomycetes	Pleosporales	Pleosporaceae	Alternaria	Alternaria_alternata
SH174139.07FU_GU066873_reps	R7-R14	G0-R7-R14	Unhulled	Fungi	Ascomycota	Sordariomycetes	Magnaporthales	Magnaporthaceae	Pyricularia	#N/A
SH176394.07FU_AY743636_refs	R7-R14	G0-R7-R14	Unhulled	Fungi	Basidiomycota	Malasseziomycetes	Malasseziales	Malasseziaceae	Malassezia	Malassezia_restricta
SH344881.07FU_AY373880_refs	R7-R14	G0-R7-R14	Unhulled	Fungi	Ascomycota	Eurotiomycetes	Eurotiales	Aspergillaceae	Aspergillus	Aspergillus_sydowii
SH182912.07FU_KR056291_reps	G0-L14	G0-Sh7-L14	Unhulled	Fungi	Ascomycota	Dothideomycetes	Pleosporales	#N/A	#N/A	#N/A
SH194976.07FU_AY015439_refs	G0-L14	G0-Sh7-L14	Unhulled	Fungi	Basidiomycota	Microbotryomycetes	Sporidiobolales	Sporidiobolaceae	Sporobolomyces	Sporobolomyces_ruberrimus
SH204071.07FU_LC191360_reps	G0-L14	G0-Sh7-L14	Unhulled	Fungi	Basidiomycota	Tremellomycetes	Tremellales	Rhynchogastremataceae	Papiliotrema	Papiliotrema_flavescens
SH211137.07FU_GU721261_reps	G0-L14	G0-Sh7-L14	Unhulled	Fungi	Ascomycota	Dothideomycetes	Capnodiales	Cladosporiaceae	Cladosporium	#N/A
SH376403.07FU_KT693730_refs	G0-L14	G0-Sh7-L14	Unhulled	Fungi	Ascomycota	Dothideomycetes	Dothideales	Aureobasidiaceae	Aureobasidium	Aureobasidium_namibiae
SH429908.07FU_KF465761_refs	G0-L14	G0-Sh7-L14	Unhulled	Fungi	Ascomycota	Dothideomycetes	Pleosporales	Pleosporaceae	Alternaria	Alternaria_alternata
SH529389.07FU_KP662693_reps	G0-L14	G0-Sh7-L14	Unhulled	Fungi	Basidiomycota	Agaricomycetes	Cantharellales	Ceratobasidiaceae	Thanatephorus	Thanatephorus_cucumeris
SH641103.07FU_KU534864_reps	G0-L14	G0-Sh7-L14	Unhulled	Fungi	Ascomycota	Sordariomycetes	Sordariales	Chaetomiaceae	Chaetomium	unidentified
SH215392.07FU_GU721438_reps	G0-Sh7	G0-Sh7-L14	Unhulled	Fungi	Ascomycota	Dothideomycetes	Capnodiales	Cladosporiaceae	Cladosporium	#N/A
SH218122.07FU_HQ446078_reps	G0-Sh7	G0-Sh7-L14	Unhulled	Fungi	Ascomycota	Leotiomycetes	Helotiales	#N/A	#N/A	#N/A
SH206475.07FU_GU721466_reps	G0-Sh7-L14	G0-Sh7-L14	Unhulled	Fungi	Ascomycota	Dothideomycetes	Pleosporales	Didymellaceae	#N/A	#N/A
SH174139.07FU_GU066873_reps	Sh7-L14	G0-Sh7-L14	Unhulled	Fungi	Ascomycota	Sordariomycetes	Magnaporthales	Magnaporthaceae	Pyricularia	#N/A
e366b394faf594c6c1576334049ebfa4	G0-S14	G0-Sh7-S14	Unhulled	Fungi	Ascomycota	Dothideomycetes	Pleosporales	#N/A	#N/A	#N/A
SH177636.07FU_HM535391_reps	G0-S14	G0-Sh7-S14	Unhulled	Fungi	Ascomycota	Sordariomycetes	Trichosphaeriales	Trichosphaeriaceae	Nigrospora	Nigrospora_oryzae
SH182912.07FU_KR056291_reps	G0-S14	G0-Sh7-S14	Unhulled	Fungi	Ascomycota	Dothideomycetes	Pleosporales	#N/A	#N/A	#N/A
SH182919.07FU_HQ608029_reps	G0-S14	G0-Sh7-S14	Unhulled	Fungi	Ascomycota	Dothideomycetes	Pleosporales	Phaeosphaeriaceae	Phaeosphaeria	Phaeosphaeria_podocarpi
SH204071.07FU_LC191360_reps	G0-S14	G0-Sh7-S14	Unhulled	Fungi	Basidiomycota	Tremellomycetes	Tremellales	Rhynchogastremataceae	Papiliotrema	Papiliotrema_flavescens
SH211137.07FU_GU721261_reps	G0-S14	G0-Sh7-S14	Unhulled	Fungi	Ascomycota	Dothideomycetes	Capnodiales	Cladosporiaceae	Cladosporium	#N/A
SH220576.07FU_HG935477_reps	G0-S14	G0-Sh7-S14	Unhulled	Fungi	Ascomycota	Sordariomycetes	Sordariales	Chaetomiaceae	Zopfiella	#N/A
SH376403.07FU_KT693730_refs	G0-S14	G0-Sh7-S14	Unhulled	Fungi	Ascomycota	Dothideomycetes	Dothideales	Aureobasidiaceae	Aureobasidium	Aureobasidium_namibiae
SH429908.07FU_KF465761_refs	G0-S14	G0-Sh7-S14	Unhulled	Fungi	Ascomycota	Dothideomycetes	Pleosporales	Pleosporaceae	Alternaria	Alternaria_alternata
SH641103.07FU_KU534864_reps	G0-S14	G0-Sh7-S14	Unhulled	Fungi	Ascomycota	Sordariomycetes	Sordariales	Chaetomiaceae	Chaetomium	unidentified
SH218122.07FU_HQ446078_reps	G0-Sh7	G0-Sh7-S14	Unhulled	Fungi	Ascomycota	Leotiomycetes	Helotiales	#N/A	#N/A	#N/A
f53f5e922e9b476b324b38f930e3736d	G0-Sh7-S14	G0-Sh7-S14	Unhulled	Fungi	Ascomycota	Dothideomycetes	#N/A	#N/A	#N/A	#N/A
SH206475.07FU_GU721466_reps	G0-Sh7-S14	G0-Sh7-S14	Unhulled	Fungi	Ascomycota	Dothideomycetes	Pleosporales	Didymellaceae	#N/A	#N/A
SH215392.07FU_GU721438_reps	G0-Sh7-S14	G0-Sh7-S14	Unhulled	Fungi	Ascomycota	Dothideomycetes	Capnodiales	Cladosporiaceae	Cladosporium	#N/A
SH174139.07FU_GU066873_reps	Sh7-S14	G0-Sh7-S14	Unhulled	Fungi	Ascomycota	Sordariomycetes	Magnaporthales	Magnaporthaceae	Pyricularia	#N/A
SH181342.07FU_DQ677655_refs	Sh7-S14	G0-Sh7-S14	Unhulled	Fungi	Ascomycota	Sordariomycetes	Hypocreales	Hypocreaceae	Trichoderma	#N/A
SH211282.07FU_KJ573443_refs	Sh7-S14	G0-Sh7-S14	Unhulled	Fungi	Ascomycota	Sordariomycetes	Xylariales	Xylariales_fam_Incertae_sedis	Phialemoniopsis	Phialemoniopsis_curvata
f53f5e922e9b476b324b38f930e3736d	#N/A	#N/A	Unhulled	Fungi	Ascomycota	Dothideomycetes	#N/A	#N/A	#N/A	#N/A
