# Supplementary material for: Spatiotemporal Assembly of Bacterial and Fungal Communities of Seed-Seedling-Adult in Rice
Source: Front Microbiol. 2021 Aug 5;12:708475. doi: 10.3389/fmicb.2021.708475 (PMC8375405; doi:10.3389/fmicb.2021.708475)
Supplement: Supplementary file 7 [file Data_Sheet_7.XLSX]

## Sheet: Sheet1
Supplementary Table 6. Relative abundance of seed-borne OTUs in the bacterial and fungal communities in rice compartments under field conditions
The genus Others is the genera which relative abundances are lower than 0.03.
Bacteria						Fungi
Genus	Compartment	Stage	Relative abundance			Genus	Compartment	Stage	Relative abundance
Allorhizobium-Neorhizobium-Pararhizobium-Rhizobium	Seed	Harvest	0.0082467			Alternaria	Seed	Harvest	0.209548
Aureimonas	Seed	Harvest	0.0552739			Others	Seed	Harvest	7.9877e-06
Burkholderia-Caballeronia-Paraburkholderia	Seed	Harvest	0.0676389			Others	Seed	Harvest	6.39016e-05
Others	Seed	Harvest	0.00285693			Others	Seed	Harvest	5.32513e-06
Curtobacterium	Seed	Harvest	0.0462643			Others	Seed	Harvest	4.26011e-05
Others	Seed	Harvest	0.00341037			Others	Seed	Harvest	0.000137122
Methylobacterium	Seed	Harvest	0.184833			Cladosporium	Seed	Harvest	0.0154083
Others	Seed	Harvest	0.00599806			Others	Seed	Harvest	9.45211e-05
Others	Seed	Harvest	0.000239324			Others	Seed	Harvest	6.65642e-06
Others	Seed	Harvest	0.00558921			Curvularia	Seed	Harvest	0.050449
Pantoea	Seed	Harvest	0.396196			Others	Seed	Harvest	5.05888e-05
Pseudomonas	Seed	Harvest	0.0665819			Fusarium	Seed	Harvest	0.000195699
Sphingomonas	Seed	Harvest	0.111764			Others	Seed	Harvest	0.000122478
Unassigned	Seed	Harvest	0.00924887			Others	Seed	Harvest	0.000555145
Xanthomonas	Seed	Harvest	0.0217984			Others	Seed	Harvest	1.33128e-05
Allorhizobium-Neorhizobium-Pararhizobium-Rhizobium	Leaf	Tillering	0.00167146			Others	Seed	Harvest	8.78647e-05
Burkholderia-Caballeronia-Paraburkholderia	Leaf	Tillering	0.00845018			Moesziomyces	Seed	Harvest	0.0341501
Methylobacterium	Leaf	Tillering	0.0061287			Nigrospora	Seed	Harvest	0.00212207
Pantoea	Leaf	Tillering	0.0361222			Others	Seed	Harvest	9.31898e-06
Ralstonia	Leaf	Tillering	0.0726158			Others	Seed	Harvest	0.00253077
Sphingomonas	Leaf	Tillering	0.0286935			Others	Seed	Harvest	0.000127803
Unassigned	Leaf	Tillering	0.0928591			Others	Seed	Harvest	0.00217798
Others	Leaf	Tillering	0.00120717			Others	Seed	Harvest	0.00236303
Xanthomonas	Leaf	Tillering	0.00965735			Others	Seed	Harvest	1.06503e-05
Allorhizobium-Neorhizobium-Pararhizobium-Rhizobium	Leaf	Heading	0.00111015			Pyrenochaetopsis	Seed	Harvest	0.00195166
Aureimonas	Leaf	Heading	0.00801776			Pyricularia	Seed	Harvest	1.59754e-05
Curtobacterium	Leaf	Heading	0.0686135			Others	Seed	Harvest	1.73067e-05
Others	Leaf	Heading	0.000647589			Others	Seed	Harvest	2.26318e-05
Methylobacterium	Leaf	Heading	0.0617368			Sarocladium	Seed	Harvest	2.52944e-05
Pantoea	Leaf	Heading	0.0873011			Setophoma	Seed	Harvest	0.0725749
Pseudomonas	Leaf	Heading	0.0048415			Others	Seed	Harvest	0.000127803
Ralstonia	Leaf	Heading	0.000277538			Others	Seed	Harvest	5.85765e-05
Sphingomonas	Leaf	Heading	0.165258			Unassigned	Seed	Harvest	0.506069
Others	Leaf	Heading	0.00104848			Unassigned	Seed	Harvest	0.0595124
Unassigned	Leaf	Heading	0.0501419			Alternaria	Leaf	Tillering	0.0303826
Allorhizobium-Neorhizobium-Pararhizobium-Rhizobium	Leaf	Harvest	0.0134036			Others	Leaf	Tillering	0.00237559
Aureimonas	Leaf	Harvest	0.00659756			Others	Leaf	Tillering	0.000250063
Burkholderia-Caballeronia-Paraburkholderia	Leaf	Harvest	0.0262186			Others	Leaf	Tillering	0.00656414
Others	Leaf	Harvest	0.00161873			Others	Leaf	Tillering	0.00181295
Curtobacterium	Leaf	Harvest	0.115831			Chaetomium	Leaf	Tillering	0.00456364
Others	Leaf	Harvest	0.0129928			Cladosporium	Leaf	Tillering	0.0451363
Others	Leaf	Harvest	0.00155435			Others	Leaf	Tillering	0.00956489
Methylobacterium	Leaf	Harvest	0.0836315			Others	Leaf	Tillering	0.00181295
Others	Leaf	Harvest	0.000910537			Others	Leaf	Tillering	0.00506377
Others	Leaf	Harvest	6.43814e-05			Others	Leaf	Tillering	0.00643911
Pantoea	Leaf	Harvest	0.475534			Moesziomyces	Leaf	Tillering	0.000312578
Pseudomonas	Leaf	Harvest	0.0324666			Others	Leaf	Tillering	0.00562641
Others	Leaf	Harvest	0.00130602			Others	Leaf	Tillering	0.008002
Others	Leaf	Harvest	0.000965721			Others	Leaf	Tillering	0.00543886
Others	Leaf	Harvest	0.000107302			Pyrenochaetopsis	Leaf	Tillering	0.00568892
Others	Leaf	Harvest	0.00186093			Pyricularia	Leaf	Tillering	0.164416
Sphingomonas	Leaf	Harvest	0.0514561			Others	Leaf	Tillering	0.000812703
Others	Leaf	Harvest	0.00165246			Others	Leaf	Tillering	0.000375094
Unassigned	Leaf	Harvest	0.00222576			Others	Leaf	Tillering	0.000375094
Others	Leaf	Harvest	0.000248328			Unassigned	Leaf	Tillering	0.075894
Xanthomonas	Leaf	Harvest	0.00122938			Unassigned	Leaf	Tillering	0.0186297
Allorhizobium-Neorhizobium-Pararhizobium-Rhizobium	Stem	Tillering	0.00143724			Alternaria	Leaf	Heading	0.0220975
Aureimonas	Stem	Tillering	0.000548422			Others	Leaf	Heading	4.31593e-05
Burkholderia-Caballeronia-Paraburkholderia	Stem	Tillering	0.00622175			Others	Leaf	Heading	0.000123312
Herbaspirillum	Stem	Tillering	0.0130108			Others	Leaf	Heading	0.00025279
Others	Stem	Tillering	0.0020424			Others	Leaf	Heading	3.0828e-05
Methylobacterium	Stem	Tillering	0.051911			Chaetomium	Leaf	Heading	0.00383501
Pantoea	Stem	Tillering	0.0326784			Cladosporium	Leaf	Heading	0.0251742
Pseudomonas	Stem	Tillering	0.00138051			Others	Leaf	Heading	0.000246624
Ralstonia	Stem	Tillering	0.0385597			Others	Leaf	Heading	0.00136877
Sphingomonas	Stem	Tillering	0.03404			Curvularia	Leaf	Heading	0.0392626
Unassigned	Stem	Tillering	0.106035			Others	Leaf	Heading	2.46624e-05
Others	Stem	Tillering	0.000302578			Edenia	Leaf	Heading	0.000419261
Xanthomonas	Stem	Tillering	0.000718622			Others	Leaf	Heading	0.000499414
Allorhizobium-Neorhizobium-Pararhizobium-Rhizobium	Stem	Heading	0.0146271			Others	Leaf	Heading	0.000678217
Aureimonas	Stem	Heading	0.0253498			Fusarium	Leaf	Heading	0.000332943
Burkholderia-Caballeronia-Paraburkholderia	Stem	Heading	0.00541271			Others	Leaf	Heading	0.00461804
Others	Stem	Heading	2.46593e-05			Moesziomyces	Leaf	Heading	0.0670202
Curtobacterium	Stem	Heading	0.017504			Nigrospora	Leaf	Heading	0.594093
Herbaspirillum	Stem	Heading	0.00504693			Others	Leaf	Heading	3.69936e-05
Others	Stem	Heading	0.00365779			Others	Leaf	Heading	0.000129478
Others	Stem	Heading	0.000604153			Others	Leaf	Heading	0.00015414
Methylobacterium	Stem	Heading	0.111045			Pyrenochaetopsis	Leaf	Heading	0.000968
Others	Stem	Heading	0.00595933			Pyricularia	Leaf	Heading	0.0483877
Others	Stem	Heading	0.00180835			Sarocladium	Leaf	Heading	0.000746039
Pantoea	Stem	Heading	0.0572301			Setophoma	Leaf	Heading	0.000382268
Pseudomonas	Stem	Heading	0.0483856			Others	Leaf	Heading	0.00040693
Others	Stem	Heading	0.00681829			Unassigned	Leaf	Heading	0.0933165
Others	Stem	Heading	0.00289747			Unassigned	Leaf	Heading	0.00214563
Others	Stem	Heading	5.34285e-05			Alternaria	Leaf	Harvest	0.116935
Sphingomonas	Stem	Heading	0.221551			Others	Leaf	Harvest	1.91085e-05
Others	Stem	Heading	0.00357971			Others	Leaf	Harvest	0.00509932
Unassigned	Stem	Heading	0.121036			Others	Leaf	Harvest	2.50387e-05
Others	Stem	Heading	0.000797317			Others	Leaf	Harvest	9.94957e-05
Xanthomonas	Stem	Heading	0.00069046			Others	Leaf	Harvest	0.000220736
Allorhizobium-Neorhizobium-Pararhizobium-Rhizobium	Stem	Harvest	0.0561891			Others	Leaf	Harvest	9.88368e-06
Aureimonas	Stem	Harvest	0.014604			Cladosporium	Leaf	Harvest	0.165325
Burkholderia-Caballeronia-Paraburkholderia	Stem	Harvest	0.046314			Others	Leaf	Harvest	0.00699567
Others	Stem	Harvest	0.0135822			Curvularia	Leaf	Harvest	0.00391262
Others	Stem	Harvest	0.000117895			Others	Leaf	Harvest	2.04263e-05
Curtobacterium	Stem	Harvest	0.0218798			Others	Leaf	Harvest	0.000249728
Herbaspirillum	Stem	Harvest	0.0174859			Edenia	Leaf	Harvest	0.00161763
Others	Stem	Harvest	0.00251696			Others	Leaf	Harvest	2.70154e-05
Others	Stem	Harvest	0.0134307			Fusarium	Leaf	Harvest	0.000452014
Methylobacterium	Stem	Harvest	0.116821			Others	Leaf	Harvest	0.000812439
Others	Stem	Harvest	0.0009993			Others	Leaf	Harvest	7.18214e-05
Others	Stem	Harvest	0.0200159			Others	Leaf	Harvest	2.30619e-05
Others	Stem	Harvest	0.00279018			Others	Leaf	Harvest	0.0006543
Others	Stem	Harvest	0.00298293			Moesziomyces	Leaf	Harvest	0.0622184
Pantoea	Stem	Harvest	0.0559196			Nigrospora	Leaf	Harvest	0.243562
Pseudomonas	Stem	Harvest	0.0563276			Others	Leaf	Harvest	4.08526e-05
Others	Stem	Harvest	0.0113497			Others	Leaf	Harvest	0.015974
Others	Stem	Harvest	0.00440328			Others	Leaf	Harvest	8.63175e-05
Others	Stem	Harvest	0.0223458			Others	Leaf	Harvest	3.031e-05
Others	Stem	Harvest	6.36259e-05			Others	Leaf	Harvest	0.000263565
Sphingomonas	Stem	Harvest	0.0436922			Others	Leaf	Harvest	6.06199e-05
Others	Stem	Harvest	0.00845662			Others	Leaf	Harvest	7.24803e-06
Unassigned	Stem	Harvest	0.0235322			Pyrenochaetopsis	Leaf	Harvest	0.00795966
Others	Stem	Harvest	0.000218948			Pyricularia	Leaf	Harvest	0.00327479
Xanthomonas	Stem	Harvest	0.00897124			Others	Leaf	Harvest	5.00773e-05
Allorhizobium-Neorhizobium-Pararhizobium-Rhizobium	Root	Tillering	0.00134175			Others	Leaf	Harvest	2.83332e-05
Methylobacterium	Root	Tillering	0.00061282			Sarocladium	Leaf	Harvest	0.00415642
Ralstonia	Root	Tillering	0.00165139			Setophoma	Leaf	Harvest	0.0102052
Unassigned	Root	Tillering	0.000664426			Others	Leaf	Harvest	2.17441e-05
Allorhizobium-Neorhizobium-Pararhizobium-Rhizobium	Root	Heading	0.00191686			Others	Leaf	Harvest	0.00332817
Herbaspirillum	Root	Heading	0.00546173			Others	Leaf	Harvest	2.70154e-05
Others	Root	Heading	0.000955802			Unassigned	Leaf	Harvest	0.114081
Pantoea	Root	Heading	0.00154399			Unassigned	Leaf	Harvest	0.0573939
Unassigned	Root	Heading	0.00347135			Alternaria	Stem	Tillering	0.0714314
Others	Root	Heading	0.000231073			Others	Stem	Tillering	0.00021991
Allorhizobium-Neorhizobium-Pararhizobium-Rhizobium	Root	Harvest	0.00676217			Others	Stem	Tillering	0.000494797
Burkholderia-Caballeronia-Paraburkholderia	Root	Harvest	0.00377613			Others	Stem	Tillering	0.000102101
Others	Root	Harvest	0.000952746			Chaetomium	Stem	Tillering	0.0057098
Curtobacterium	Root	Harvest	0.00367156			Cladosporium	Stem	Tillering	0.0402984
Herbaspirillum	Root	Harvest	0.00520525			Curvularia	Stem	Tillering	0.000133517
Others	Root	Harvest	5.80943e-05			Others	Stem	Tillering	0.000431965
Others	Root	Harvest	0.000650656			Others	Stem	Tillering	0.000157078
Methylobacterium	Root	Harvest	0.00393879			Others	Stem	Tillering	0.00127233
Pantoea	Root	Harvest	0.0190201			Edenia	Stem	Tillering	0.034086
Pseudomonas	Root	Harvest	0.011584			Others	Stem	Tillering	0.0026075
Others	Root	Harvest	0.000197521			Others	Stem	Tillering	0.00341645
Others	Root	Harvest	0.000697131			Fusarium	Stem	Tillering	3.92696e-05
Sphingomonas	Root	Harvest	0.00364832			Others	Stem	Tillering	0.000698999
Others	Root	Harvest	0.00154531			Others	Stem	Tillering	4.71235e-05
Unassigned	Root	Harvest	0.000848176			Others	Stem	Tillering	5.49774e-05
Others	Root	Harvest	9.29508e-05			Others	Stem	Tillering	0.00567053
Xanthomonas	Root	Harvest	0.000685512			Moesziomyces	Stem	Tillering	0.00514432
Methylobacterium	Rhizosphere	Tillering	0.000126312			Others	Stem	Tillering	0.000463381
Methylobacterium	Rhizosphere	Heading	4.21783e-05			Others	Stem	Tillering	0.00272531
Curtobacterium	Bulk_soil	Harvest	0.000384074			Others	Stem	Tillering	0.00215983
						Others	Stem	Tillering	0.00237974
						Others	Stem	Tillering	0.00168074
						Pyrenochaetopsis	Stem	Tillering	0.0264206
						Pyricularia	Stem	Tillering	0.0258315
						Others	Stem	Tillering	0.00186923
						Sarocladium	Stem	Tillering	0.000636167
						Others	Stem	Tillering	0.000691145
						Others	Stem	Tillering	0.00158649
						Unassigned	Stem	Tillering	0.113183
						Unassigned	Stem	Tillering	0.0124092
						Alternaria	Stem	Heading	0.0132534
						Others	Stem	Heading	4.41555e-05
						Others	Stem	Heading	0.000849144
						Others	Stem	Heading	1.86812e-05
						Others	Stem	Heading	3.73624e-05
						Others	Stem	Heading	1.1888e-05
						Others	Stem	Heading	0.00018851
						Chaetomium	Stem	Heading	0.00106653
						Cladosporium	Stem	Heading	0.0158196
						Others	Stem	Heading	0.000303994
						Others	Stem	Heading	5.09487e-06
						Curvularia	Stem	Heading	0.00978554
						Others	Stem	Heading	0.00010869
						Others	Stem	Heading	1.52846e-05
						Edenia	Stem	Heading	0.0280795
						Others	Stem	Heading	0.000112087
						Others	Stem	Heading	0.000346451
						Fusarium	Stem	Heading	0.000582513
						Others	Stem	Heading	4.07589e-05
						Others	Stem	Heading	5.60435e-05
						Others	Stem	Heading	0.00010869
						Others	Stem	Heading	0.00190548
						Moesziomyces	Stem	Heading	0.159026
						Nigrospora	Stem	Heading	0.445977
						Others	Stem	Heading	6.79316e-06
						Others	Stem	Heading	0.000144355
						Others	Stem	Heading	0.00150468
						Others	Stem	Heading	2.3776e-05
						Others	Stem	Heading	0.000468728
						Others	Stem	Heading	0.000173225
						Pyrenochaetopsis	Stem	Heading	0.0286892
						Pyricularia	Stem	Heading	0.0197953
						Others	Stem	Heading	0.000241157
						Sarocladium	Stem	Heading	0.00136203
						Setophoma	Stem	Heading	0.00604591
						Others	Stem	Heading	0.00129579
						Unassigned	Stem	Heading	0.0449384
						Unassigned	Stem	Heading	0.00934229
						Alternaria	Stem	Harvest	0.00743662
						Others	Stem	Harvest	0.000331933
						Others	Stem	Harvest	8.06018e-05
						Others	Stem	Harvest	7.98691e-05
						Others	Stem	Harvest	5.7154e-05
						Chaetomium	Stem	Harvest	2.71115e-05
						Cladosporium	Stem	Harvest	0.0380023
						Others	Stem	Harvest	0.000946705
						Curvularia	Stem	Harvest	0.00366592
						Others	Stem	Harvest	1.46549e-05
						Others	Stem	Harvest	9.52567e-06
						Others	Stem	Harvest	8.20673e-05
						Others	Stem	Harvest	7.84036e-05
						Edenia	Stem	Harvest	0.026496
						Others	Stem	Harvest	4.54301e-05
						Others	Stem	Harvest	0.000129696
						Fusarium	Stem	Harvest	0.0674344
						Others	Stem	Harvest	0.000671194
						Others	Stem	Harvest	4.54301e-05
						Others	Stem	Harvest	5.56885e-05
						Others	Stem	Harvest	0.000566411
						Moesziomyces	Stem	Harvest	0.0380748
						Nigrospora	Stem	Harvest	0.0552943
						Others	Stem	Harvest	0.000422793
						Others	Stem	Harvest	0.00364101
						Others	Stem	Harvest	6.81452e-05
						Others	Stem	Harvest	0.000147282
						Others	Stem	Harvest	0.000863173
						Others	Stem	Harvest	0.000321675
						Others	Stem	Harvest	2.34478e-05
						Pyrenochaetopsis	Stem	Harvest	0.0125314
						Pyricularia	Stem	Harvest	0.0119496
						Others	Stem	Harvest	0.000327537
						Others	Stem	Harvest	0.000699038
						Sarocladium	Stem	Harvest	0.179932
						Setophoma	Stem	Harvest	0.00532705
						Others	Stem	Harvest	2.93098e-06
						Others	Stem	Harvest	0.000698305
						Others	Stem	Harvest	1.97841e-05
						Unassigned	Stem	Harvest	0.0864118
						Unassigned	Stem	Harvest	0.0158771
						Alternaria	Root	Tillering	0.000210716
						Chaetomium	Root	Tillering	0.159894
						Cladosporium	Root	Tillering	7.90184e-05
						Others	Root	Tillering	7.90184e-05
						Pyrenochaetopsis	Root	Tillering	0.000188766
						Pyricularia	Root	Tillering	9.65781e-05
						Others	Root	Tillering	0.00127307
						Unassigned	Root	Tillering	0.0162119
						Unassigned	Root	Tillering	4.38991e-05
						Alternaria	Root	Heading	7.99188e-05
						Chaetomium	Root	Heading	0.199074
						Cladosporium	Root	Heading	0.000611379
						Curvularia	Root	Heading	9.98985e-05
						Edenia	Root	Heading	7.99188e-06
						Others	Root	Heading	0.000815172
						Nigrospora	Root	Heading	0.0105773
						Pyrenochaetopsis	Root	Heading	1.19878e-05
						Pyricularia	Root	Heading	0.000243752
						Sarocladium	Root	Heading	5.99391e-05
						Unassigned	Root	Heading	0.0250865
						Unassigned	Root	Heading	6.3935e-05
						Alternaria	Root	Harvest	0.000156351
						Chaetomium	Root	Harvest	0.070309
						Cladosporium	Root	Harvest	0.000244298
						Others	Root	Harvest	1.62865e-05
						Others	Root	Harvest	6.51462e-06
						Nigrospora	Root	Harvest	0.00076221
						Others	Root	Harvest	6.51462e-06
						Pyrenochaetopsis	Root	Harvest	7.81754e-05
						Pyricularia	Root	Harvest	0.000495111
						Sarocladium	Root	Harvest	0.000609117
						Setophoma	Root	Harvest	1.30292e-05
						Unassigned	Root	Harvest	0.0256611
						Unassigned	Root	Harvest	3.25731e-05
						Chaetomium	Rhizosphere	Tillering	0.00970793
						Cladosporium	Rhizosphere	Tillering	0.00373222
						Nigrospora	Rhizosphere	Tillering	2.60266e-05
						Others	Rhizosphere	Tillering	5.20532e-05
						Others	Rhizosphere	Tillering	2.08213e-05
						Others	Rhizosphere	Tillering	2.08213e-05
						Pyrenochaetopsis	Rhizosphere	Tillering	0.0102128
						Sarocladium	Rhizosphere	Tillering	6.24639e-05
						Others	Rhizosphere	Tillering	0.000697513
						Unassigned	Rhizosphere	Tillering	0.0402111
						Unassigned	Rhizosphere	Tillering	0.000822441
						Alternaria	Rhizosphere	Heading	0.000152278
						Others	Rhizosphere	Heading	9.82439e-06
						Chaetomium	Rhizosphere	Heading	0.0960285
						Cladosporium	Rhizosphere	Heading	0.00222031
						Others	Rhizosphere	Heading	0.000476483
						Curvularia	Rhizosphere	Heading	0.000265259
						Edenia	Rhizosphere	Heading	0.000225961
						Fusarium	Rhizosphere	Heading	0.000117893
						Moesziomyces	Rhizosphere	Heading	0.000835073
						Nigrospora	Rhizosphere	Heading	0.00583077
						Pyrenochaetopsis	Rhizosphere	Heading	0.00566376
						Sarocladium	Rhizosphere	Heading	0.000329117
						Unassigned	Rhizosphere	Heading	0.0349257
						Unassigned	Rhizosphere	Heading	0.000599288
						Alternaria	Rhizosphere	Harvest	0.000523385
						Others	Rhizosphere	Harvest	1.34201e-05
						Chaetomium	Rhizosphere	Harvest	0.0609139
						Cladosporium	Rhizosphere	Harvest	0.00722002
						Others	Rhizosphere	Harvest	0.00194592
						Curvularia	Rhizosphere	Harvest	0.000747053
						Edenia	Rhizosphere	Harvest	0.000550225
						Others	Rhizosphere	Harvest	8.94674e-06
						Fusarium	Rhizosphere	Harvest	4.02604e-05
						Moesziomyces	Rhizosphere	Harvest	0.000492071
						Nigrospora	Rhizosphere	Harvest	0.0233913
						Others	Rhizosphere	Harvest	0.000268402
						Others	Rhizosphere	Harvest	3.13136e-05
						Pyrenochaetopsis	Rhizosphere	Harvest	0.00946118
						Pyricularia	Rhizosphere	Harvest	0.00283164
						Others	Rhizosphere	Harvest	4.47337e-05
						Sarocladium	Rhizosphere	Harvest	0.000603905
						Setophoma	Rhizosphere	Harvest	0.000272876
						Others	Rhizosphere	Harvest	0.000102888
						Others	Rhizosphere	Harvest	0.000277349
						Unassigned	Rhizosphere	Harvest	0.0365296
						Unassigned	Rhizosphere	Harvest	0.00181619
						Alternaria	Bulk_soil	Tillering	0.000101805
						Others	Bulk_soil	Tillering	2.90872e-05
						Chaetomium	Bulk_soil	Tillering	0.0136662
						Cladosporium	Bulk_soil	Tillering	0.00385406
						Others	Bulk_soil	Tillering	1.45436e-05
						Nigrospora	Bulk_soil	Tillering	4.36309e-05
						Others	Bulk_soil	Tillering	9.69575e-06
						Others	Bulk_soil	Tillering	1.93915e-05
						Pyrenochaetopsis	Bulk_soil	Tillering	0.0127257
						Pyricularia	Bulk_soil	Tillering	4.36309e-05
						Sarocladium	Bulk_soil	Tillering	4.36309e-05
						Others	Bulk_soil	Tillering	0.000426613
						Unassigned	Bulk_soil	Tillering	0.0378861
						Unassigned	Bulk_soil	Tillering	0.000252089
						Alternaria	Bulk_soil	Heading	1.97893e-05
						Chaetomium	Bulk_soil	Heading	0.0119791
						Cladosporium	Bulk_soil	Heading	0.00172827
						Curvularia	Bulk_soil	Heading	0.000118736
						Edenia	Bulk_soil	Heading	6.59644e-05
						Fusarium	Bulk_soil	Heading	5.93679e-05
						Moesziomyces	Bulk_soil	Heading	9.23501e-05
						Nigrospora	Bulk_soil	Heading	0.00174806
						Others	Bulk_soil	Heading	2.63857e-05
						Pyrenochaetopsis	Bulk_soil	Heading	0.00323885
						Others	Bulk_soil	Heading	0.00027705
						Unassigned	Bulk_soil	Heading	0.0418016
						Unassigned	Bulk_soil	Heading	0.000125332
						Alternaria	Bulk_soil	Harvest	0.00472811
						Chaetomium	Bulk_soil	Harvest	0.00914618
						Cladosporium	Bulk_soil	Harvest	0.00819884
						Others	Bulk_soil	Harvest	0.000749264
						Curvularia	Bulk_soil	Harvest	0.000370326
						Edenia	Bulk_soil	Harvest	0.00186885
						Fusarium	Bulk_soil	Harvest	0.000602856
						Others	Bulk_soil	Harvest	1.72245e-05
						Moesziomyces	Bulk_soil	Harvest	0.000111959
						Nigrospora	Bulk_soil	Harvest	0.0138657
						Others	Bulk_soil	Harvest	0.000723427
						Pyrenochaetopsis	Bulk_soil	Harvest	0.0210827
						Sarocladium	Bulk_soil	Harvest	0.000783713
						Setophoma	Bulk_soil	Harvest	0.000370326
						Others	Bulk_soil	Harvest	8.61223e-05
						Others	Bulk_soil	Harvest	0.000516734
						Unassigned	Bulk_soil	Harvest	0.0448955
						Unassigned	Bulk_soil	Harvest	0.00223057
