# Supplementary material for: Spatiotemporal Assembly of Bacterial and Fungal Communities of Seed-Seedling-Adult in Rice
Source: Front Microbiol. 2021 Aug 5;12:708475. doi: 10.3389/fmicb.2021.708475 (PMC8375405; doi:10.3389/fmicb.2021.708475)
Supplement: Supplementary file 8 [file Data_Sheet_8.XLSX]

## Sheet: Sheet1
Supplementary Table 7. Taxonomic profiles of seed-borne bacterial and fungal OTUs detected in rice plants grown under field conditions
G, seed; L, leaf; S, stem; R, root
0, sowing stage; 48, tillering stage; 90, heading stage; 141, harvest stage
Bacteria									Fungi
OTU	Phylum	Class	Order	Family	Genus	Species	Group		OTU	Phylum	Class	Order	Family	Genus	Species	Group
KP409622.1.1215	Proteobacteria	Gammaproteobacteria	Enterobacteriales	Enterobacteriaceae	Pantoea	NA	G0_G141		SH177636.07FU_HM535391_reps	Ascomycota	Sordariomycetes	Trichosphaeriales	Trichosphaeriaceae	Nigrospora	Nigrospora_oryzae	G0_G141
EU808442.1.1293	Proteobacteria	Alphaproteobacteria	Rhizobiales	Beijerinckiaceae	Methylobacterium	NA	G0_G141		SH182780.07FU_AB693782_reps	Basidiomycota	Ustilaginomycetes	Ustilaginales	Ustilaginaceae	Moesziomyces	Moesziomyces_aphidis	G0_G141
KU725963.1.1234	Proteobacteria	Alphaproteobacteria	Sphingomonadales	Sphingomonadaceae	Sphingomonas	NA	G0_G141		SH182912.07FU_KR056291_reps	Ascomycota	Dothideomycetes	Pleosporales	NA	NA	NA	G0_G141
MLFS01000124.50.1600	Proteobacteria	Gammaproteobacteria	Enterobacteriales	Enterobacteriaceae	Pantoea	NA	G0_G141		SH429908.07FU_KF465761_refs	Ascomycota	Dothideomycetes	Pleosporales	Pleosporaceae	Alternaria	Alternaria_alternata	G0_G141
EU239123.1.1223	Proteobacteria	Gammaproteobacteria	Pseudomonadales	Pseudomonadaceae	Pseudomonas	NA	G0_G141		SH211137.07FU_GU721261_reps	Ascomycota	Dothideomycetes	Capnodiales	Cladosporiaceae	Cladosporium	Cladosporium_grevilleae	G0_G141
KU725926.1.1331	Actinobacteria	Actinobacteria	Micrococcales	Microbacteriaceae	Curtobacterium	NA	G0_G141		b5747d266e5e82ef6c7308be1bd3e5ce	Ascomycota	Dothideomycetes	Pleosporales	unidentified	unidentified	unidentified	G0_G141
GASZ01001652.185.1608	Proteobacteria	Alphaproteobacteria	Rhizobiales	Rhizobiaceae	NA	NA	G0_G141		SH182979.07FU_AJ608969_reps	Ascomycota	Dothideomycetes	Pleosporales	NA	NA	NA	G0_G141
FJ432294.1.1202	Proteobacteria	Alphaproteobacteria	Rhizobiales	Beijerinckiaceae	Methylobacterium	NA	G0_G141		SH174139.07FU_GU066873_reps	Ascomycota	Sordariomycetes	Magnaporthales	Magnaporthaceae	Pyricularia	NA	G0_G141
EU705754.1.1215	Proteobacteria	Alphaproteobacteria	Rhizobiales	Rhizobiaceae	Allorhizobium-Neorhizobium-Pararhizobium-Rhizobium	NA	G0_G141		SH182915.07FU_KF800272_reps	Ascomycota	Dothideomycetes	Pleosporales	Phaeosphaeriaceae	NA	NA	G0_G141
EU723184.1.1305	Proteobacteria	Gammaproteobacteria	Xanthomonadales	Xanthomonadaceae	Xanthomonas	NA	G0_G141		SH523895.07FU_KT581852_reps	Ascomycota	Dothideomycetes	Pleosporales	Phaeosphaeriaceae	Setophoma	unidentified	G0_G141
KJ606801.1.1322	Proteobacteria	Alphaproteobacteria	Rhizobiales	Rhizobiaceae	Aureimonas	NA	G0_G141		SH187563.07FU_JN192379_refs	Ascomycota	Dothideomycetes	Pleosporales	Pleosporaceae	Curvularia	NA	G0_G141
KU513667.1.1232	Proteobacteria	Gammaproteobacteria	Betaproteobacteriales	Burkholderiaceae	Burkholderia-Caballeronia-Paraburkholderia	NA	G0_G141		SH206477.07FU_EU479803_reps	Ascomycota	Dothideomycetes	Pleosporales	Didymellaceae	NA	NA	G0_G141
KC633581.1.1305	Proteobacteria	Alphaproteobacteria	Sphingomonadales	Sphingomonadaceae	Sphingomonas	NA	G0_G141		SH644295.07FU_KU845989_reps	Ascomycota	Sordariomycetes	Hypocreales	Stachybotryaceae	unidentified	unidentified	G0_G141
JX192648.1.1366	Proteobacteria	Alphaproteobacteria	Sphingomonadales	Sphingomonadaceae	Sphingomonas	NA	G0_G141		SH209530.07FU_AF294699_refs	Basidiomycota	Ustilaginomycetes	Ustilaginales	Ustilaginaceae	Moesziomyces	Moesziomyces_aphidis	G0_G141
JF224904.1.1305	Proteobacteria	Alphaproteobacteria	Rhizobiales	Beijerinckiaceae	Methylobacterium	NA	G0_G141		SH207245.07FU_GU721291_reps	Ascomycota	Dothideomycetes	Pleosporales	Didymellaceae	NA	NA	G0_G141
KJ184878.1.1455	Proteobacteria	Gammaproteobacteria	Xanthomonadales	Xanthomonadaceae	Xanthomonas	NA	G0_G141		SH182985.07FU_AF191549_reps	Ascomycota	Dothideomycetes	Pleosporales	Phaeosphaeriaceae	NA	NA	G0_G141
HM274363.1.1305	Proteobacteria	Alphaproteobacteria	Rhizobiales	Beijerinckiaceae	Methylobacterium	NA	G0_G141		SH198996.07FU_JF740262_refs	Ascomycota	Dothideomycetes	Pleosporales	Cucurbitariaceae	Pyrenochaetopsis	Pyrenochaetopsis_leptospora	G0_G141
EF182718.1.1422	Proteobacteria	Gammaproteobacteria	Betaproteobacteriales	Burkholderiaceae	NA	NA	G0_G141		aa8b76ce061ef5e33efbaa07228b3c74	Ascomycota	Dothideomycetes	Pleosporales	Cucurbitariaceae	Pyrenochaetopsis	Pyrenochaetopsis_leptospora	G0_G141
KT803965.1.1472	Proteobacteria	Gammaproteobacteria	Betaproteobacteriales	Burkholderiaceae	Burkholderia-Caballeronia-Paraburkholderia	NA	G0_G141		SH220700.07FU_AB586992_refs	Ascomycota	Sordariomycetes	Hypocreales	Nectriaceae	NA	NA	G0_G141
JF137691.1.1306	Proteobacteria	Alphaproteobacteria	Rhizobiales	Beijerinckiaceae	Methylobacterium	NA	G0_G141		14dad23a92a58e6f37c72151d64d2f04	Ascomycota	Dothideomycetes	Pleosporales	NA	NA	NA	G0_G141
JF190649.1.1337	Actinobacteria	Actinobacteria	Kineosporiales	Kineosporiaceae	Kineococcus	NA	G0_G141		SH210203.07FU_AY214439_refs	Ascomycota	Sordariomycetes	Hypocreales	Hypocreales_fam_Incertae_sedis	Sarocladium	Sarocladium_strictum	G0_G141
KP980580.1.1419	Proteobacteria	Alphaproteobacteria	Rhizobiales	Beijerinckiaceae	Methylobacterium	NA	G0_G141		1f11650e2cb960d36b5281e54976c160	Ascomycota	Dothideomycetes	Pleosporales	NA	NA	NA	G0_G141
EF154172.1.1380	Proteobacteria	Alphaproteobacteria	Rhizobiales	Rhizobiaceae	Allorhizobium-Neorhizobium-Pararhizobium-Rhizobium	NA	G0_G141		SH205049.07FU_AF444668_refs	Basidiomycota	Tremellomycetes	Tremellales	Rhynchogastremataceae	Papiliotrema	Papiliotrema_fuscus	G0_G141
JF225451.1.1374	Firmicutes	Bacilli	Bacillales	Paenibacillaceae	Paenibacillus	Paenibacillus hunanensis	G0_G141		SH640759.07FU_KX515816_reps	Ascomycota	Sordariomycetes	Hypocreales	Nectriaceae	Fusarium	unidentified	G0_G141
KM186986.1.1346	Proteobacteria	Alphaproteobacteria	Rhizobiales	Rhizobiaceae	Allorhizobium-Neorhizobium-Pararhizobium-Rhizobium	NA	G0_G141		SH376403.07FU_KT693730_refs	Ascomycota	Dothideomycetes	Dothideales	Aureobasidiaceae	Aureobasidium	Aureobasidium_namibiae	G0_G141
KM020948.1.1296	Bacteroidetes	Bacteroidia	Flavobacteriales	Weeksellaceae	Chryseobacterium	NA	G0_G141		SH206475.07FU_GU721466_reps	Ascomycota	Dothideomycetes	Pleosporales	Didymellaceae	NA	NA	G0_G141
EF098942.1.1345	Proteobacteria	Alphaproteobacteria	Rhizobiales	Beijerinckiaceae	Methylobacterium	NA	G0_G141		SH174567.07FU_GU909623_reps	Ascomycota	Dothideomycetes	Pleosporales	Didymellaceae	NA	NA	G0_G141
AB638017.1.1480	Bacteroidetes	Bacteroidia	Sphingobacteriales	Sphingobacteriaceae	Mucilaginibacter	NA	G0_G141		SH182680.07FU_AF210674_refs	Ascomycota	Sordariomycetes	Hypocreales	Bionectriaceae	Clonostachys	NA	G0_G141
JF701937.1.1440	Proteobacteria	Gammaproteobacteria	Betaproteobacteriales	Burkholderiaceae	Burkholderia-Caballeronia-Paraburkholderia	NA	G0_G141		210067274460ee2a076d9283e14aa737	Ascomycota	Dothideomycetes	Pleosporales	NA	NA	NA	G0_G141
KY393355.1.1390	Proteobacteria	Alphaproteobacteria	Rhizobiales	Rhizobiaceae	Allorhizobium-Neorhizobium-Pararhizobium-Rhizobium	NA	G0_G141		5a6c3522db60c038443530ab370cdd4d	Ascomycota	Dothideomycetes	Pleosporales	unidentified	unidentified	unidentified	G0_G141
JQ977010.1.1397	Proteobacteria	Alphaproteobacteria	Sphingomonadales	Sphingomonadaceae	Sphingomonas	NA	G0_G141		SH187575.07FU_HE861827_refs	Ascomycota	Dothideomycetes	Pleosporales	Pleosporaceae	Curvularia	Curvularia_sorghina	G0_G141
KY992544.1.1325	Proteobacteria	Gammaproteobacteria	Betaproteobacteriales	Burkholderiaceae	Burkholderia-Caballeronia-Paraburkholderia	NA	G0_G141		SH194976.07FU_AY015439_refs	Basidiomycota	Microbotryomycetes	Sporidiobolales	Sporidiobolaceae	Sporobolomyces	NA	G0_G141
GQ260079.1.1482	Actinobacteria	Actinobacteria	Kineosporiales	Kineosporiaceae	Kineococcus	NA	G0_G141		SH205050.07FU_AB035045_refs	Basidiomycota	Tremellomycetes	Tremellales	Rhynchogastremataceae	Papiliotrema	Papiliotrema_aurea	G0_G141
HM277697.1.1343	Actinobacteria	Actinobacteria	Micrococcales	Microbacteriaceae	Microbacterium	NA	G0_G141		1e8ce616f6a3dba88512b7b81126fc7c	unidentified	unidentified	unidentified	unidentified	unidentified	unidentified	G0_G141
JQ958832.1.1251	Actinobacteria	Actinobacteria	Micrococcales	Microbacteriaceae	Curtobacterium	NA	G0_G141		e0bdb4a255e6c5cd6b600994ed06f8fd	Ascomycota	Dothideomycetes	Pleosporales	Phaeosphaeriaceae	Phaeosphaeria	Phaeosphaeria_podocarpi	G0_G141
HQ220047.1.1445	Actinobacteria	Actinobacteria	Micrococcales	Microbacteriaceae	Microbacterium	NA	G0_G141		SH176394.07FU_AY743636_refs	Basidiomycota	Malasseziomycetes	Malasseziales	Malasseziaceae	Malassezia	Malassezia_restricta	G0_G141
KP409622.1.1215	Proteobacteria	Gammaproteobacteria	Enterobacteriales	Enterobacteriaceae	Pantoea	NA	G0_L48		SH182913.07FU_KC916678_reps	Ascomycota	Dothideomycetes	Pleosporales	NA	NA	NA	G0_G141
EU808442.1.1293	Proteobacteria	Alphaproteobacteria	Rhizobiales	Beijerinckiaceae	Methylobacterium	NA	G0_L48		7da8ceb80c12725939f3998a93f2ce4b	Ascomycota	Dothideomycetes	Pleosporales	Phaeosphaeriaceae	unidentified	unidentified	G0_G141
KU725963.1.1234	Proteobacteria	Alphaproteobacteria	Sphingomonadales	Sphingomonadaceae	Sphingomonas	NA	G0_L48		SH211091.07FU_DQ420957_reps	Ascomycota	Dothideomycetes	Pleosporales	Phaeosphaeriaceae	Paraphoma	Paraphoma_chrysanthemicola	G0_G141
FJ432294.1.1202	Proteobacteria	Alphaproteobacteria	Rhizobiales	Beijerinckiaceae	Methylobacterium	NA	G0_L48		SH204786.07FU_EF505590_reps	Ascomycota	Dothideomycetes	Pleosporales	unidentified	unidentified	unidentified	G0_G141
KU513667.1.1232	Proteobacteria	Gammaproteobacteria	Betaproteobacteriales	Burkholderiaceae	Burkholderia-Caballeronia-Paraburkholderia	NA	G0_L48		SH182992.07FU_KC662236_reps	Ascomycota	Dothideomycetes	Pleosporales	Phaeosphaeriaceae	unidentified	unidentified	G0_G141
KC633581.1.1305	Proteobacteria	Alphaproteobacteria	Sphingomonadales	Sphingomonadaceae	Sphingomonas	NA	G0_L48		SH180504.07FU_AF444468_refs	Basidiomycota	Tremellomycetes	Tremellales	Bulleribasidiaceae	Hannaella	Hannaella_sinensis	G0_G141
KJ184878.1.1455	Proteobacteria	Gammaproteobacteria	Xanthomonadales	Xanthomonadaceae	Xanthomonas	NA	G0_L48		SH215453.07FU_AF444662_refs	Basidiomycota	Tremellomycetes	Tremellales	Bulleraceae	Bullera	Bullera_alba	G0_G141
EF182718.1.1422	Proteobacteria	Gammaproteobacteria	Betaproteobacteriales	Burkholderiaceae	NA	NA	G0_L48		SH180757.07FU_KU574712_reps	Ascomycota	Dothideomycetes	Pleosporales	Periconiaceae	Periconia	Periconia_byssoides	G0_G141
EF154172.1.1380	Proteobacteria	Alphaproteobacteria	Rhizobiales	Rhizobiaceae	Allorhizobium-Neorhizobium-Pararhizobium-Rhizobium	NA	G0_L48		345e5787ec33b42984afdbb783dbfa16	Basidiomycota	Cystobasidiomycetes	Erythrobasidiales	Erythrobasidiales_fam_Incertae_sedis	Sakaguchia	Sakaguchia_dacryoidea	G0_G141
EU705953.1.1237	Proteobacteria	Gammaproteobacteria	Betaproteobacteriales	Burkholderiaceae	Ralstonia	NA	G0_L48		SH180705.07FU_FJ372389_reps	Ascomycota	Dothideomycetes	Pleosporales	Lophiostomataceae	unidentified	unidentified	G0_G141
JQ311912.1.1466	Planctomycetes	BD7-11	uncultured bacterium	uncultured bacterium	uncultured bacterium	uncultured bacterium	G0_L48		SH194783.07FU_KF675690_reps	Basidiomycota	Cystobasidiomycetes	Cystobasidiales	Cystobasidiaceae	Occultifur	Occultifur_externus	G0_G141
KP409622.1.1215	Proteobacteria	Gammaproteobacteria	Enterobacteriales	Enterobacteriaceae	Pantoea	NA	G0_L90		SH236925.07FU_AF385445_refs	Basidiomycota	Tremellomycetes	Tremellales	Bulleribasidiaceae	Dioszegia	NA	G0_G141
EU808442.1.1293	Proteobacteria	Alphaproteobacteria	Rhizobiales	Beijerinckiaceae	Methylobacterium	NA	G0_L90		SH085061.07FU_FJ196778_refs	Ascomycota	Saccharomycetes	Saccharomycetales	Saccharomycetaceae	Saccharomyces	NA	G0_G141
KU725963.1.1234	Proteobacteria	Alphaproteobacteria	Sphingomonadales	Sphingomonadaceae	Sphingomonas	NA	G0_L90		SH205222.07FU_KX515792_reps	Ascomycota	Dothideomycetes	Pleosporales	Phaeosphaeriaceae	Phaeosphaeria	Phaeosphaeria_fuckelii	G0_G141
MLFS01000124.50.1600	Proteobacteria	Gammaproteobacteria	Enterobacteriales	Enterobacteriaceae	Pantoea	NA	G0_L90		SH180707.07FU_DQ420813_reps	Ascomycota	Dothideomycetes	Pleosporales	Lophiostomataceae	Biappendiculispora	Biappendiculispora_japonica	G0_G141
EU239123.1.1223	Proteobacteria	Gammaproteobacteria	Pseudomonadales	Pseudomonadaceae	Pseudomonas	NA	G0_L90		SH182917.07FU_KR024721_reps	Ascomycota	Dothideomycetes	Pleosporales	NA	NA	NA	G0_G141
KU725926.1.1331	Actinobacteria	Actinobacteria	Micrococcales	Microbacteriaceae	Curtobacterium	NA	G0_L90		SH208737.07FU_HG936725_reps	Ascomycota	Dothideomycetes	Pleosporales	Phaeosphaeriaceae	Paraphoma	Paraphoma_chrysanthemicola	G0_G141
GASZ01001652.185.1608	Proteobacteria	Alphaproteobacteria	Rhizobiales	Rhizobiaceae	NA	NA	G0_L90		SH522344.07FU_AB811456_refs	Ascomycota	Dothideomycetes	Pleosporales	Lentitheciaceae	Keissleriella	Keissleriella_quadriseptata	G0_G141
FJ432294.1.1202	Proteobacteria	Alphaproteobacteria	Rhizobiales	Beijerinckiaceae	Methylobacterium	NA	G0_L90		SH640247.07FU_KY102347_reps	Ascomycota	Saccharomycetes	Saccharomycetales	Pichiaceae	Pichia	unidentified	G0_G141
EU705754.1.1215	Proteobacteria	Alphaproteobacteria	Rhizobiales	Rhizobiaceae	Allorhizobium-Neorhizobium-Pararhizobium-Rhizobium	NA	G0_L90		SH215376.07FU_KJ909773_reps	Ascomycota	Dothideomycetes	Pleosporales	Pleosporaceae	Bipolaris	Bipolaris_panici-miliacei	G0_G141
KJ606801.1.1322	Proteobacteria	Alphaproteobacteria	Rhizobiales	Rhizobiaceae	Aureimonas	NA	G0_L90		SH176396.07FU_FR682163_reps	Basidiomycota	Malasseziomycetes	Malasseziales	Malasseziaceae	Malassezia	NA	G0_G141
KC633581.1.1305	Proteobacteria	Alphaproteobacteria	Sphingomonadales	Sphingomonadaceae	Sphingomonas	NA	G0_L90		SH321021.07FU_HE615136_refs	Ascomycota	Eurotiomycetes	Eurotiales	Aspergillaceae	Aspergillus	NA	G0_G141
JF224904.1.1305	Proteobacteria	Alphaproteobacteria	Rhizobiales	Beijerinckiaceae	Methylobacterium	NA	G0_L90		SH643242.07FU_KY767667_reps	Basidiomycota	Agaricostilbomycetes	Agaricostilbales	Kondoaceae	Kondoa	unidentified	G0_G141
GU325690.1.1205	Proteobacteria	Gammaproteobacteria	Pseudomonadales	Pseudomonadaceae	Pseudomonas	NA	G0_L90		SH205936.07FU_FN428925_reps	Basidiomycota	Cystobasidiomycetes	Cystobasidiomycetes_ord_Incertae_sedis	Symmetrosporaceae	Symmetrospora	unidentified	G0_G141
HM274363.1.1305	Proteobacteria	Alphaproteobacteria	Rhizobiales	Beijerinckiaceae	Methylobacterium	NA	G0_L90		SH531220.07FU_LC014565_reps	Ascomycota	Dothideomycetes	Pleosporales	Lentitheciaceae	Keissleriella	Keissleriella_taminensis	G0_G141
EF182718.1.1422	Proteobacteria	Gammaproteobacteria	Betaproteobacteriales	Burkholderiaceae	NA	NA	G0_L90		SH210360.07FU_KX274240_reps	Ascomycota	Dothideomycetes	Pleosporales	Didymosphaeriaceae	unidentified	unidentified	G0_G141
JF190649.1.1337	Actinobacteria	Actinobacteria	Kineosporiales	Kineosporiaceae	Kineococcus	NA	G0_L90		SH186611.07FU_JF737798_reps	Ascomycota	Eurotiomycetes	Chaetothyriales	Herpotrichiellaceae	Coniosporium	unidentified	G0_G141
KP980580.1.1419	Proteobacteria	Alphaproteobacteria	Rhizobiales	Beijerinckiaceae	Methylobacterium	NA	G0_L90		SH182780.07FU_AB693782_reps	Basidiomycota	Ustilaginomycetes	Ustilaginales	Ustilaginaceae	Moesziomyces	Moesziomyces_aphidis	G0_L48
AB698799.1.1416	Proteobacteria	Gammaproteobacteria	Enterobacteriales	Enterobacteriaceae	NA	NA	G0_L90		SH182912.07FU_KR056291_reps	Ascomycota	Dothideomycetes	Pleosporales	NA	NA	NA	G0_L48
EF098942.1.1345	Proteobacteria	Alphaproteobacteria	Rhizobiales	Beijerinckiaceae	Methylobacterium	NA	G0_L90		SH429908.07FU_KF465761_refs	Ascomycota	Dothideomycetes	Pleosporales	Pleosporaceae	Alternaria	Alternaria_alternata	G0_L48
KX212245.1.1200	Proteobacteria	Gammaproteobacteria	Xanthomonadales	Xanthomonadaceae	Stenotrophomonas	NA	G0_L90		SH211137.07FU_GU721261_reps	Ascomycota	Dothideomycetes	Capnodiales	Cladosporiaceae	Cladosporium	Cladosporium_grevilleae	G0_L48
JQ977010.1.1397	Proteobacteria	Alphaproteobacteria	Sphingomonadales	Sphingomonadaceae	Sphingomonas	NA	G0_L90		SH641103.07FU_KU534864_reps	Ascomycota	Sordariomycetes	Sordariales	Chaetomiaceae	Chaetomium	unidentified	G0_L48
EU705953.1.1237	Proteobacteria	Gammaproteobacteria	Betaproteobacteriales	Burkholderiaceae	Ralstonia	NA	G0_L90		SH182979.07FU_AJ608969_reps	Ascomycota	Dothideomycetes	Pleosporales	NA	NA	NA	G0_L48
KP409622.1.1215	Proteobacteria	Gammaproteobacteria	Enterobacteriales	Enterobacteriaceae	Pantoea	NA	G0_L141		SH174139.07FU_GU066873_reps	Ascomycota	Sordariomycetes	Magnaporthales	Magnaporthaceae	Pyricularia	NA	G0_L48
EU808442.1.1293	Proteobacteria	Alphaproteobacteria	Rhizobiales	Beijerinckiaceae	Methylobacterium	NA	G0_L141		b1d5037a16626858eaf9775237f972a3	Ascomycota	Dothideomycetes	Pleosporales	NA	NA	NA	G0_L48
KU725963.1.1234	Proteobacteria	Alphaproteobacteria	Sphingomonadales	Sphingomonadaceae	Sphingomonas	NA	G0_L141		SH182915.07FU_KF800272_reps	Ascomycota	Dothideomycetes	Pleosporales	Phaeosphaeriaceae	NA	NA	G0_L48
MLFS01000124.50.1600	Proteobacteria	Gammaproteobacteria	Enterobacteriales	Enterobacteriaceae	Pantoea	NA	G0_L141		SH206477.07FU_EU479803_reps	Ascomycota	Dothideomycetes	Pleosporales	Didymellaceae	NA	NA	G0_L48
EU239123.1.1223	Proteobacteria	Gammaproteobacteria	Pseudomonadales	Pseudomonadaceae	Pseudomonas	NA	G0_L141		SH207245.07FU_GU721291_reps	Ascomycota	Dothideomycetes	Pleosporales	Didymellaceae	NA	NA	G0_L48
KU725926.1.1331	Actinobacteria	Actinobacteria	Micrococcales	Microbacteriaceae	Curtobacterium	NA	G0_L141		SH198996.07FU_JF740262_refs	Ascomycota	Dothideomycetes	Pleosporales	Cucurbitariaceae	Pyrenochaetopsis	Pyrenochaetopsis_leptospora	G0_L48
FJ432294.1.1202	Proteobacteria	Alphaproteobacteria	Rhizobiales	Beijerinckiaceae	Methylobacterium	NA	G0_L141		aa8b76ce061ef5e33efbaa07228b3c74	Ascomycota	Dothideomycetes	Pleosporales	Cucurbitariaceae	Pyrenochaetopsis	Pyrenochaetopsis_leptospora	G0_L48
EU705754.1.1215	Proteobacteria	Alphaproteobacteria	Rhizobiales	Rhizobiaceae	Allorhizobium-Neorhizobium-Pararhizobium-Rhizobium	NA	G0_L141		14dad23a92a58e6f37c72151d64d2f04	Ascomycota	Dothideomycetes	Pleosporales	NA	NA	NA	G0_L48
EU723184.1.1305	Proteobacteria	Gammaproteobacteria	Xanthomonadales	Xanthomonadaceae	Xanthomonas	NA	G0_L141		SH206475.07FU_GU721466_reps	Ascomycota	Dothideomycetes	Pleosporales	Didymellaceae	NA	NA	G0_L48
KJ606801.1.1322	Proteobacteria	Alphaproteobacteria	Rhizobiales	Rhizobiaceae	Aureimonas	NA	G0_L141		c1116d32a27f3ba9f45f45ae8389aee9	unidentified	unidentified	unidentified	unidentified	unidentified	unidentified	G0_L48
KU513667.1.1232	Proteobacteria	Gammaproteobacteria	Betaproteobacteriales	Burkholderiaceae	Burkholderia-Caballeronia-Paraburkholderia	NA	G0_L141		SH194976.07FU_AY015439_refs	Basidiomycota	Microbotryomycetes	Sporidiobolales	Sporidiobolaceae	Sporobolomyces	NA	G0_L48
KC633581.1.1305	Proteobacteria	Alphaproteobacteria	Sphingomonadales	Sphingomonadaceae	Sphingomonas	NA	G0_L141		1e8ce616f6a3dba88512b7b81126fc7c	unidentified	unidentified	unidentified	unidentified	unidentified	unidentified	G0_L48
JX192648.1.1366	Proteobacteria	Alphaproteobacteria	Sphingomonadales	Sphingomonadaceae	Sphingomonas	NA	G0_L141		SH176394.07FU_AY743636_refs	Basidiomycota	Malasseziomycetes	Malasseziales	Malasseziaceae	Malassezia	Malassezia_restricta	G0_L48
JF224904.1.1305	Proteobacteria	Alphaproteobacteria	Rhizobiales	Beijerinckiaceae	Methylobacterium	NA	G0_L141		SH182913.07FU_KC916678_reps	Ascomycota	Dothideomycetes	Pleosporales	NA	NA	NA	G0_L48
KJ184878.1.1455	Proteobacteria	Gammaproteobacteria	Xanthomonadales	Xanthomonadaceae	Xanthomonas	NA	G0_L141		SH212843.07FU_GU721983_reps	Ascomycota	Dothideomycetes	Capnodiales	Cladosporiaceae	Cladosporium	NA	G0_L48
GU325690.1.1205	Proteobacteria	Gammaproteobacteria	Pseudomonadales	Pseudomonadaceae	Pseudomonas	NA	G0_L141		SH215453.07FU_AF444662_refs	Basidiomycota	Tremellomycetes	Tremellales	Bulleraceae	Bullera	Bullera_alba	G0_L48
HM274363.1.1305	Proteobacteria	Alphaproteobacteria	Rhizobiales	Beijerinckiaceae	Methylobacterium	NA	G0_L141		SH180757.07FU_KU574712_reps	Ascomycota	Dothideomycetes	Pleosporales	Periconiaceae	Periconia	Periconia_byssoides	G0_L48
EF182718.1.1422	Proteobacteria	Gammaproteobacteria	Betaproteobacteriales	Burkholderiaceae	NA	NA	G0_L141		SH180705.07FU_FJ372389_reps	Ascomycota	Dothideomycetes	Pleosporales	Lophiostomataceae	unidentified	unidentified	G0_L48
X89912.1.1281	Bacteroidetes	Bacteroidia	Sphingobacteriales	Sphingobacteriaceae	Mucilaginibacter	Sphingobacterium-like sp. PC1.9	G0_L141		SH194039.07FU_KT959323_reps	Ascomycota	Sordariomycetes	Hypocreales	Cordycipitaceae	Engyodontium	Engyodontium_album	G0_L48
KT803965.1.1472	Proteobacteria	Gammaproteobacteria	Betaproteobacteriales	Burkholderiaceae	Burkholderia-Caballeronia-Paraburkholderia	NA	G0_L141		SH406215.07FU_KF777187_refs	Ascomycota	Dothideomycetes	Capnodiales	Mycosphaerellaceae	Sphaerulina	NA	G0_L48
JF137691.1.1306	Proteobacteria	Alphaproteobacteria	Rhizobiales	Beijerinckiaceae	Methylobacterium	NA	G0_L141		SH236925.07FU_AF385445_refs	Basidiomycota	Tremellomycetes	Tremellales	Bulleribasidiaceae	Dioszegia	NA	G0_L48
JF167658.1.1334	Actinobacteria	Actinobacteria	Kineosporiales	Kineosporiaceae	Quadrisphaera	Quadrisphaera sp.	G0_L141		SH085061.07FU_FJ196778_refs	Ascomycota	Saccharomycetes	Saccharomycetales	Saccharomycetaceae	Saccharomyces	NA	G0_L48
JF190649.1.1337	Actinobacteria	Actinobacteria	Kineosporiales	Kineosporiaceae	Kineococcus	NA	G0_L141		SH205222.07FU_KX515792_reps	Ascomycota	Dothideomycetes	Pleosporales	Phaeosphaeriaceae	Phaeosphaeria	Phaeosphaeria_fuckelii	G0_L48
KP980580.1.1419	Proteobacteria	Alphaproteobacteria	Rhizobiales	Beijerinckiaceae	Methylobacterium	NA	G0_L141		SH180226.07FU_DQ276870_reps	Basidiomycota	Agaricomycetes	Atheliales	Atheliaceae	Athelia	Athelia_epiphylla	G0_L48
EU239162.1.1272	Proteobacteria	Gammaproteobacteria	Xanthomonadales	Xanthomonadaceae	Stenotrophomonas	NA	G0_L141		SH182914.07FU_KF800300_reps	Ascomycota	Dothideomycetes	Pleosporales	Phaeosphaeriaceae	Phaeosphaeria	Phaeosphaeria_podocarpi	G0_L48
EF154172.1.1380	Proteobacteria	Alphaproteobacteria	Rhizobiales	Rhizobiaceae	Allorhizobium-Neorhizobium-Pararhizobium-Rhizobium	NA	G0_L141		0cc51c048cc5c73cdf8acba7586e88a5	Ascomycota	Sordariomycetes	Boliniales	Boliniaceae	Endoxyla	unidentified	G0_L48
JF225451.1.1374	Firmicutes	Bacilli	Bacillales	Paenibacillaceae	Paenibacillus	Paenibacillus hunanensis	G0_L141		SH214135.07FU_JQ666320_reps	Basidiomycota	Malasseziomycetes	Malasseziales	unidentified	unidentified	unidentified	G0_L48
FJ577648.1.1421	Proteobacteria	Gammaproteobacteria	Pseudomonadales	Pseudomonadaceae	Pseudomonas	NA	G0_L141		SH640247.07FU_KY102347_reps	Ascomycota	Saccharomycetes	Saccharomycetales	Pichiaceae	Pichia	unidentified	G0_L48
HG423551.1.1342	Proteobacteria	Gammaproteobacteria	Xanthomonadales	Rhodanobacteraceae	Luteibacter	NA	G0_L141		SH175136.07FU_HG935790_reps	Ascomycota	Saccharomycetes	Saccharomycetales	Saccharomycetales_fam_Incertae_sedis	Candida	Candida_sake	G0_L48
KM186986.1.1346	Proteobacteria	Alphaproteobacteria	Rhizobiales	Rhizobiaceae	Allorhizobium-Neorhizobium-Pararhizobium-Rhizobium	NA	G0_L141		SH209305.07FU_AB847081_reps	Ascomycota	Sordariomycetes	Boliniales	Boliniaceae	Endoxyla	unidentified	G0_L48
HM335571.1.1366	Proteobacteria	Gammaproteobacteria	Xanthomonadales	Rhodanobacteraceae	Rhodanobacter	NA	G0_L141		1262c82d05347397a69d631ea4d5bb85	unidentified	unidentified	unidentified	unidentified	unidentified	unidentified	G0_L48
KM020948.1.1296	Bacteroidetes	Bacteroidia	Flavobacteriales	Weeksellaceae	Chryseobacterium	NA	G0_L141		SH197714.07FU_AY939798_refs	Ascomycota	Saccharomycetes	Saccharomycetales	Saccharomycetales_fam_Incertae_sedis	Candida	Candida_parapsilosis	G0_L48
EF098942.1.1345	Proteobacteria	Alphaproteobacteria	Rhizobiales	Beijerinckiaceae	Methylobacterium	NA	G0_L141		6203acff044caa13d04f221e3ea759dc	Basidiomycota	Agaricomycetes	Cantharellales	Cantharellales_fam_Incertae_sedis	Burgoa	Burgoa_verzuoliana	G0_L48
KX212245.1.1200	Proteobacteria	Gammaproteobacteria	Xanthomonadales	Xanthomonadaceae	Stenotrophomonas	NA	G0_L141		SH177636.07FU_HM535391_reps	Ascomycota	Sordariomycetes	Trichosphaeriales	Trichosphaeriaceae	Nigrospora	Nigrospora_oryzae	G0_L90
AB638017.1.1480	Bacteroidetes	Bacteroidia	Sphingobacteriales	Sphingobacteriaceae	Mucilaginibacter	NA	G0_L141		SH182780.07FU_AB693782_reps	Basidiomycota	Ustilaginomycetes	Ustilaginales	Ustilaginaceae	Moesziomyces	Moesziomyces_aphidis	G0_L90
JF701937.1.1440	Proteobacteria	Gammaproteobacteria	Betaproteobacteriales	Burkholderiaceae	Burkholderia-Caballeronia-Paraburkholderia	NA	G0_L141		SH182912.07FU_KR056291_reps	Ascomycota	Dothideomycetes	Pleosporales	NA	NA	NA	G0_L90
KM361537.1.1344	Bacteroidetes	Bacteroidia	Flavobacteriales	Weeksellaceae	Chryseobacterium	NA	G0_L141		SH429908.07FU_KF465761_refs	Ascomycota	Dothideomycetes	Pleosporales	Pleosporaceae	Alternaria	Alternaria_alternata	G0_L90
KY393355.1.1390	Proteobacteria	Alphaproteobacteria	Rhizobiales	Rhizobiaceae	Allorhizobium-Neorhizobium-Pararhizobium-Rhizobium	NA	G0_L141		SH211137.07FU_GU721261_reps	Ascomycota	Dothideomycetes	Capnodiales	Cladosporiaceae	Cladosporium	Cladosporium_grevilleae	G0_L90
KY992544.1.1325	Proteobacteria	Gammaproteobacteria	Betaproteobacteriales	Burkholderiaceae	Burkholderia-Caballeronia-Paraburkholderia	NA	G0_L141		b5747d266e5e82ef6c7308be1bd3e5ce	Ascomycota	Dothideomycetes	Pleosporales	unidentified	unidentified	unidentified	G0_L90
EU239148.1.1244	Proteobacteria	Alphaproteobacteria	Rhizobiales	Rhizobiaceae	Allorhizobium-Neorhizobium-Pararhizobium-Rhizobium	NA	G0_L141		SH641103.07FU_KU534864_reps	Ascomycota	Sordariomycetes	Sordariales	Chaetomiaceae	Chaetomium	unidentified	G0_L90
AY121982.1.1271	Proteobacteria	Gammaproteobacteria	Pseudomonadales	Pseudomonadaceae	Pseudomonas	NA	G0_L141		SH210222.07FU_KT291722_reps	Ascomycota	Sordariomycetes	Hypocreales	Hypocreales_fam_Incertae_sedis	Sarocladium	Sarocladium_oryzae	G0_L90
KP757644.1.1399	Proteobacteria	Gammaproteobacteria	Xanthomonadales	Xanthomonadaceae	Pseudoxanthomonas	NA	G0_L141		SH182979.07FU_AJ608969_reps	Ascomycota	Dothideomycetes	Pleosporales	NA	NA	NA	G0_L90
GQ260079.1.1482	Actinobacteria	Actinobacteria	Kineosporiales	Kineosporiaceae	Kineococcus	NA	G0_L141		SH174139.07FU_GU066873_reps	Ascomycota	Sordariomycetes	Magnaporthales	Magnaporthaceae	Pyricularia	NA	G0_L90
FJ562147.1.1229	Proteobacteria	Alphaproteobacteria	Rhizobiales	Rhizobiaceae	Allorhizobium-Neorhizobium-Pararhizobium-Rhizobium	NA	G0_L141		b1d5037a16626858eaf9775237f972a3	Ascomycota	Dothideomycetes	Pleosporales	NA	NA	NA	G0_L90
JX392999.1.1443	Proteobacteria	Gammaproteobacteria	Xanthomonadales	Xanthomonadaceae	Stenotrophomonas	NA	G0_L141		SH182915.07FU_KF800272_reps	Ascomycota	Dothideomycetes	Pleosporales	Phaeosphaeriaceae	NA	NA	G0_L90
JQ311912.1.1466	Planctomycetes	BD7-11	uncultured bacterium	uncultured bacterium	uncultured bacterium	uncultured bacterium	G0_L141		SH188231.07FU_KM246160_reps	Ascomycota	Dothideomycetes	Pleosporales	Pleosporaceae	Edenia	Edenia_gomezpompae	G0_L90
JQ958832.1.1251	Actinobacteria	Actinobacteria	Micrococcales	Microbacteriaceae	Curtobacterium	NA	G0_L141		SH523895.07FU_KT581852_reps	Ascomycota	Dothideomycetes	Pleosporales	Phaeosphaeriaceae	Setophoma	unidentified	G0_L90
AB114611.1.1411	Proteobacteria	Alphaproteobacteria	Acetobacterales	Acetobacteraceae	Roseomonas	NA	G0_L141		SH187563.07FU_JN192379_refs	Ascomycota	Dothideomycetes	Pleosporales	Pleosporaceae	Curvularia	NA	G0_L90
74c24c84f24d598538f5bf081a705b4e	NA	NA	NA	NA	NA	NA	G0_L141		SH206477.07FU_EU479803_reps	Ascomycota	Dothideomycetes	Pleosporales	Didymellaceae	NA	NA	G0_L90
KP409622.1.1215	Proteobacteria	Gammaproteobacteria	Enterobacteriales	Enterobacteriaceae	Pantoea	NA	G0_S48		SH443329.07FU_AB725607_refs	Ascomycota	Sordariomycetes	Hypocreales	Nectriaceae	Fusarium	Fusarium_acutatum	G0_L90
EU808442.1.1293	Proteobacteria	Alphaproteobacteria	Rhizobiales	Beijerinckiaceae	Methylobacterium	NA	G0_S48		SH209530.07FU_AF294699_refs	Basidiomycota	Ustilaginomycetes	Ustilaginales	Ustilaginaceae	Moesziomyces	Moesziomyces_aphidis	G0_L90
KU725963.1.1234	Proteobacteria	Alphaproteobacteria	Sphingomonadales	Sphingomonadaceae	Sphingomonas	NA	G0_S48		SH207245.07FU_GU721291_reps	Ascomycota	Dothideomycetes	Pleosporales	Didymellaceae	NA	NA	G0_L90
MLFS01000124.50.1600	Proteobacteria	Gammaproteobacteria	Enterobacteriales	Enterobacteriaceae	Pantoea	NA	G0_S48		SH198996.07FU_JF740262_refs	Ascomycota	Dothideomycetes	Pleosporales	Cucurbitariaceae	Pyrenochaetopsis	Pyrenochaetopsis_leptospora	G0_L90
GASZ01001652.185.1608	Proteobacteria	Alphaproteobacteria	Rhizobiales	Rhizobiaceae	NA	NA	G0_S48		aa8b76ce061ef5e33efbaa07228b3c74	Ascomycota	Dothideomycetes	Pleosporales	Cucurbitariaceae	Pyrenochaetopsis	Pyrenochaetopsis_leptospora	G0_L90
FJ432294.1.1202	Proteobacteria	Alphaproteobacteria	Rhizobiales	Beijerinckiaceae	Methylobacterium	NA	G0_S48		SH220700.07FU_AB586992_refs	Ascomycota	Sordariomycetes	Hypocreales	Nectriaceae	NA	NA	G0_L90
EU723184.1.1305	Proteobacteria	Gammaproteobacteria	Xanthomonadales	Xanthomonadaceae	Xanthomonas	NA	G0_S48		14dad23a92a58e6f37c72151d64d2f04	Ascomycota	Dothideomycetes	Pleosporales	NA	NA	NA	G0_L90
KJ606801.1.1322	Proteobacteria	Alphaproteobacteria	Rhizobiales	Rhizobiaceae	Aureimonas	NA	G0_S48		SH210203.07FU_AY214439_refs	Ascomycota	Sordariomycetes	Hypocreales	Hypocreales_fam_Incertae_sedis	Sarocladium	Sarocladium_strictum	G0_L90
KU513667.1.1232	Proteobacteria	Gammaproteobacteria	Betaproteobacteriales	Burkholderiaceae	Burkholderia-Caballeronia-Paraburkholderia	NA	G0_S48		1f11650e2cb960d36b5281e54976c160	Ascomycota	Dothideomycetes	Pleosporales	NA	NA	NA	G0_L90
KC633581.1.1305	Proteobacteria	Alphaproteobacteria	Sphingomonadales	Sphingomonadaceae	Sphingomonas	NA	G0_S48		SH640759.07FU_KX515816_reps	Ascomycota	Sordariomycetes	Hypocreales	Nectriaceae	Fusarium	unidentified	G0_L90
JF224904.1.1305	Proteobacteria	Alphaproteobacteria	Rhizobiales	Beijerinckiaceae	Methylobacterium	NA	G0_S48		SH376403.07FU_KT693730_refs	Ascomycota	Dothideomycetes	Dothideales	Aureobasidiaceae	Aureobasidium	Aureobasidium_namibiae	G0_L90
KJ200413.1.1428	Proteobacteria	Gammaproteobacteria	Betaproteobacteriales	Burkholderiaceae	Herbaspirillum	NA	G0_S48		SH182680.07FU_AF210674_refs	Ascomycota	Sordariomycetes	Hypocreales	Bionectriaceae	Clonostachys	NA	G0_L90
HM274363.1.1305	Proteobacteria	Alphaproteobacteria	Rhizobiales	Beijerinckiaceae	Methylobacterium	NA	G0_S48		210067274460ee2a076d9283e14aa737	Ascomycota	Dothideomycetes	Pleosporales	NA	NA	NA	G0_L90
EF182718.1.1422	Proteobacteria	Gammaproteobacteria	Betaproteobacteriales	Burkholderiaceae	NA	NA	G0_S48		SH187575.07FU_HE861827_refs	Ascomycota	Dothideomycetes	Pleosporales	Pleosporaceae	Curvularia	Curvularia_sorghina	G0_L90
JF137691.1.1306	Proteobacteria	Alphaproteobacteria	Rhizobiales	Beijerinckiaceae	Methylobacterium	NA	G0_S48		SH194976.07FU_AY015439_refs	Basidiomycota	Microbotryomycetes	Sporidiobolales	Sporidiobolaceae	Sporobolomyces	NA	G0_L90
EF098942.1.1345	Proteobacteria	Alphaproteobacteria	Rhizobiales	Beijerinckiaceae	Methylobacterium	NA	G0_S48		1e8ce616f6a3dba88512b7b81126fc7c	unidentified	unidentified	unidentified	unidentified	unidentified	unidentified	G0_L90
KY393355.1.1390	Proteobacteria	Alphaproteobacteria	Rhizobiales	Rhizobiaceae	Allorhizobium-Neorhizobium-Pararhizobium-Rhizobium	NA	G0_S48		e0bdb4a255e6c5cd6b600994ed06f8fd	Ascomycota	Dothideomycetes	Pleosporales	Phaeosphaeriaceae	Phaeosphaeria	Phaeosphaeria_podocarpi	G0_L90
JQ977010.1.1397	Proteobacteria	Alphaproteobacteria	Sphingomonadales	Sphingomonadaceae	Sphingomonas	NA	G0_S48		SH176394.07FU_AY743636_refs	Basidiomycota	Malasseziomycetes	Malasseziales	Malasseziaceae	Malassezia	Malassezia_restricta	G0_L90
EU705953.1.1237	Proteobacteria	Gammaproteobacteria	Betaproteobacteriales	Burkholderiaceae	Ralstonia	NA	G0_S48		SH182913.07FU_KC916678_reps	Ascomycota	Dothideomycetes	Pleosporales	NA	NA	NA	G0_L90
GQ260079.1.1482	Actinobacteria	Actinobacteria	Kineosporiales	Kineosporiaceae	Kineococcus	NA	G0_S48		7da8ceb80c12725939f3998a93f2ce4b	Ascomycota	Dothideomycetes	Pleosporales	Phaeosphaeriaceae	unidentified	unidentified	G0_L90
FJ562147.1.1229	Proteobacteria	Alphaproteobacteria	Rhizobiales	Rhizobiaceae	Allorhizobium-Neorhizobium-Pararhizobium-Rhizobium	NA	G0_S48		SH212843.07FU_GU721983_reps	Ascomycota	Dothideomycetes	Capnodiales	Cladosporiaceae	Cladosporium	NA	G0_L90
JQ311912.1.1466	Planctomycetes	BD7-11	uncultured bacterium	uncultured bacterium	uncultured bacterium	uncultured bacterium	G0_S48		SH204786.07FU_EF505590_reps	Ascomycota	Dothideomycetes	Pleosporales	unidentified	unidentified	unidentified	G0_L90
KU588112.1.1213	Proteobacteria	Gammaproteobacteria	Pseudomonadales	Pseudomonadaceae	Pseudomonas	NA	G0_S48		30b19aed38dfc5395f5f1700ea1c6748	Basidiomycota	NA	NA	NA	NA	NA	G0_L90
KC872638.1.1315	Proteobacteria	Gammaproteobacteria	Betaproteobacteriales	Burkholderiaceae	Ralstonia	NA	G0_S48		SH180757.07FU_KU574712_reps	Ascomycota	Dothideomycetes	Pleosporales	Periconiaceae	Periconia	Periconia_byssoides	G0_L90
AB286504.1.1432	Proteobacteria	Gammaproteobacteria	Betaproteobacteriales	Burkholderiaceae	NA	NA	G0_S48		SH640259.07FU_KU702600_reps	Ascomycota	Sordariomycetes	Coniochaetales	Coniochaetaceae	Coniochaeta	unidentified	G0_L90
KP409622.1.1215	Proteobacteria	Gammaproteobacteria	Enterobacteriales	Enterobacteriaceae	Pantoea	NA	G0_S90		SH194039.07FU_KT959323_reps	Ascomycota	Sordariomycetes	Hypocreales	Cordycipitaceae	Engyodontium	Engyodontium_album	G0_L90
EU808442.1.1293	Proteobacteria	Alphaproteobacteria	Rhizobiales	Beijerinckiaceae	Methylobacterium	NA	G0_S90		SH180226.07FU_DQ276870_reps	Basidiomycota	Agaricomycetes	Atheliales	Atheliaceae	Athelia	Athelia_epiphylla	G0_L90
KU725963.1.1234	Proteobacteria	Alphaproteobacteria	Sphingomonadales	Sphingomonadaceae	Sphingomonas	NA	G0_S90		SH191159.07FU_DQ249199_refs	Ascomycota	Saccharomycetes	Saccharomycetales	Phaffomycetaceae	Cyberlindnera	Cyberlindnera_jadinii	G0_L90
MLFS01000124.50.1600	Proteobacteria	Gammaproteobacteria	Enterobacteriales	Enterobacteriaceae	Pantoea	NA	G0_S90		0cc51c048cc5c73cdf8acba7586e88a5	Ascomycota	Sordariomycetes	Boliniales	Boliniaceae	Endoxyla	unidentified	G0_L90
EU239123.1.1223	Proteobacteria	Gammaproteobacteria	Pseudomonadales	Pseudomonadaceae	Pseudomonas	NA	G0_S90		SH214135.07FU_JQ666320_reps	Basidiomycota	Malasseziomycetes	Malasseziales	unidentified	unidentified	unidentified	G0_L90
KU725926.1.1331	Actinobacteria	Actinobacteria	Micrococcales	Microbacteriaceae	Curtobacterium	NA	G0_S90		SH640247.07FU_KY102347_reps	Ascomycota	Saccharomycetes	Saccharomycetales	Pichiaceae	Pichia	unidentified	G0_L90
GASZ01001652.185.1608	Proteobacteria	Alphaproteobacteria	Rhizobiales	Rhizobiaceae	NA	NA	G0_S90		SH176396.07FU_FR682163_reps	Basidiomycota	Malasseziomycetes	Malasseziales	Malasseziaceae	Malassezia	NA	G0_L90
FJ432294.1.1202	Proteobacteria	Alphaproteobacteria	Rhizobiales	Beijerinckiaceae	Methylobacterium	NA	G0_S90		SH201993.07FU_EF568042_refs	Ascomycota	Saccharomycetes	Saccharomycetales	Saccharomycetales_fam_Incertae_sedis	Candida	Candida_tropicalis	G0_L90
EU705754.1.1215	Proteobacteria	Alphaproteobacteria	Rhizobiales	Rhizobiaceae	Allorhizobium-Neorhizobium-Pararhizobium-Rhizobium	NA	G0_S90		SH321021.07FU_HE615136_refs	Ascomycota	Eurotiomycetes	Eurotiales	Aspergillaceae	Aspergillus	NA	G0_L90
EU723184.1.1305	Proteobacteria	Gammaproteobacteria	Xanthomonadales	Xanthomonadaceae	Xanthomonas	NA	G0_S90		SH209305.07FU_AB847081_reps	Ascomycota	Sordariomycetes	Boliniales	Boliniaceae	Endoxyla	unidentified	G0_L90
KJ606801.1.1322	Proteobacteria	Alphaproteobacteria	Rhizobiales	Rhizobiaceae	Aureimonas	NA	G0_S90		1262c82d05347397a69d631ea4d5bb85	unidentified	unidentified	unidentified	unidentified	unidentified	unidentified	G0_L90
KU513667.1.1232	Proteobacteria	Gammaproteobacteria	Betaproteobacteriales	Burkholderiaceae	Burkholderia-Caballeronia-Paraburkholderia	NA	G0_S90		234fb349f4ee87b7ac927861a7ca5d92	Basidiomycota	Ustilaginomycetes	Ustilaginales	Ustilaginaceae	Moesziomyces	NA	G0_L90
KC633581.1.1305	Proteobacteria	Alphaproteobacteria	Sphingomonadales	Sphingomonadaceae	Sphingomonas	NA	G0_S90		3aeb8a0d92cf49e0c853de4fea42c32c	Ascomycota	Sordariomycetes	Boliniales	Boliniaceae	Endoxyla	unidentified	G0_L90
JX192648.1.1366	Proteobacteria	Alphaproteobacteria	Sphingomonadales	Sphingomonadaceae	Sphingomonas	NA	G0_S90		SH177636.07FU_HM535391_reps	Ascomycota	Sordariomycetes	Trichosphaeriales	Trichosphaeriaceae	Nigrospora	Nigrospora_oryzae	G0_L141
JF224904.1.1305	Proteobacteria	Alphaproteobacteria	Rhizobiales	Beijerinckiaceae	Methylobacterium	NA	G0_S90		SH182780.07FU_AB693782_reps	Basidiomycota	Ustilaginomycetes	Ustilaginales	Ustilaginaceae	Moesziomyces	Moesziomyces_aphidis	G0_L141
KJ200413.1.1428	Proteobacteria	Gammaproteobacteria	Betaproteobacteriales	Burkholderiaceae	Herbaspirillum	NA	G0_S90		SH182912.07FU_KR056291_reps	Ascomycota	Dothideomycetes	Pleosporales	NA	NA	NA	G0_L141
KJ184878.1.1455	Proteobacteria	Gammaproteobacteria	Xanthomonadales	Xanthomonadaceae	Xanthomonas	NA	G0_S90		SH429908.07FU_KF465761_refs	Ascomycota	Dothideomycetes	Pleosporales	Pleosporaceae	Alternaria	Alternaria_alternata	G0_L141
GU325690.1.1205	Proteobacteria	Gammaproteobacteria	Pseudomonadales	Pseudomonadaceae	Pseudomonas	NA	G0_S90		SH211137.07FU_GU721261_reps	Ascomycota	Dothideomycetes	Capnodiales	Cladosporiaceae	Cladosporium	Cladosporium_grevilleae	G0_L141
HM274363.1.1305	Proteobacteria	Alphaproteobacteria	Rhizobiales	Beijerinckiaceae	Methylobacterium	NA	G0_S90		b5747d266e5e82ef6c7308be1bd3e5ce	Ascomycota	Dothideomycetes	Pleosporales	unidentified	unidentified	unidentified	G0_L141
EF182718.1.1422	Proteobacteria	Gammaproteobacteria	Betaproteobacteriales	Burkholderiaceae	NA	NA	G0_S90		SH210222.07FU_KT291722_reps	Ascomycota	Sordariomycetes	Hypocreales	Hypocreales_fam_Incertae_sedis	Sarocladium	Sarocladium_oryzae	G0_L141
X89912.1.1281	Bacteroidetes	Bacteroidia	Sphingobacteriales	Sphingobacteriaceae	Mucilaginibacter	Sphingobacterium-like sp. PC1.9	G0_S90		SH182979.07FU_AJ608969_reps	Ascomycota	Dothideomycetes	Pleosporales	NA	NA	NA	G0_L141
KT803965.1.1472	Proteobacteria	Gammaproteobacteria	Betaproteobacteriales	Burkholderiaceae	Burkholderia-Caballeronia-Paraburkholderia	NA	G0_S90		SH174139.07FU_GU066873_reps	Ascomycota	Sordariomycetes	Magnaporthales	Magnaporthaceae	Pyricularia	NA	G0_L141
JF137691.1.1306	Proteobacteria	Alphaproteobacteria	Rhizobiales	Beijerinckiaceae	Methylobacterium	NA	G0_S90		SH182915.07FU_KF800272_reps	Ascomycota	Dothideomycetes	Pleosporales	Phaeosphaeriaceae	NA	NA	G0_L141
JF167658.1.1334	Actinobacteria	Actinobacteria	Kineosporiales	Kineosporiaceae	Quadrisphaera	Quadrisphaera sp.	G0_S90		SH188231.07FU_KM246160_reps	Ascomycota	Dothideomycetes	Pleosporales	Pleosporaceae	Edenia	Edenia_gomezpompae	G0_L141
JF190649.1.1337	Actinobacteria	Actinobacteria	Kineosporiales	Kineosporiaceae	Kineococcus	NA	G0_S90		SH523895.07FU_KT581852_reps	Ascomycota	Dothideomycetes	Pleosporales	Phaeosphaeriaceae	Setophoma	unidentified	G0_L141
KP980580.1.1419	Proteobacteria	Alphaproteobacteria	Rhizobiales	Beijerinckiaceae	Methylobacterium	NA	G0_S90		SH187563.07FU_JN192379_refs	Ascomycota	Dothideomycetes	Pleosporales	Pleosporaceae	Curvularia	NA	G0_L141
EU239162.1.1272	Proteobacteria	Gammaproteobacteria	Xanthomonadales	Xanthomonadaceae	Stenotrophomonas	NA	G0_S90		SH206477.07FU_EU479803_reps	Ascomycota	Dothideomycetes	Pleosporales	Didymellaceae	NA	NA	G0_L141
EF154172.1.1380	Proteobacteria	Alphaproteobacteria	Rhizobiales	Rhizobiaceae	Allorhizobium-Neorhizobium-Pararhizobium-Rhizobium	NA	G0_S90		SH644295.07FU_KU845989_reps	Ascomycota	Sordariomycetes	Hypocreales	Stachybotryaceae	unidentified	unidentified	G0_L141
FJ577648.1.1421	Proteobacteria	Gammaproteobacteria	Pseudomonadales	Pseudomonadaceae	Pseudomonas	NA	G0_S90		SH443329.07FU_AB725607_refs	Ascomycota	Sordariomycetes	Hypocreales	Nectriaceae	Fusarium	Fusarium_acutatum	G0_L141
HG423551.1.1342	Proteobacteria	Gammaproteobacteria	Xanthomonadales	Rhodanobacteraceae	Luteibacter	NA	G0_S90		SH209530.07FU_AF294699_refs	Basidiomycota	Ustilaginomycetes	Ustilaginales	Ustilaginaceae	Moesziomyces	Moesziomyces_aphidis	G0_L141
KM186986.1.1346	Proteobacteria	Alphaproteobacteria	Rhizobiales	Rhizobiaceae	Allorhizobium-Neorhizobium-Pararhizobium-Rhizobium	NA	G0_S90		SH207245.07FU_GU721291_reps	Ascomycota	Dothideomycetes	Pleosporales	Didymellaceae	NA	NA	G0_L141
HM335571.1.1366	Proteobacteria	Gammaproteobacteria	Xanthomonadales	Rhodanobacteraceae	Rhodanobacter	NA	G0_S90		SH182985.07FU_AF191549_reps	Ascomycota	Dothideomycetes	Pleosporales	Phaeosphaeriaceae	NA	NA	G0_L141
KM020948.1.1296	Bacteroidetes	Bacteroidia	Flavobacteriales	Weeksellaceae	Chryseobacterium	NA	G0_S90		SH198996.07FU_JF740262_refs	Ascomycota	Dothideomycetes	Pleosporales	Cucurbitariaceae	Pyrenochaetopsis	Pyrenochaetopsis_leptospora	G0_L141
EF098942.1.1345	Proteobacteria	Alphaproteobacteria	Rhizobiales	Beijerinckiaceae	Methylobacterium	NA	G0_S90		aa8b76ce061ef5e33efbaa07228b3c74	Ascomycota	Dothideomycetes	Pleosporales	Cucurbitariaceae	Pyrenochaetopsis	Pyrenochaetopsis_leptospora	G0_L141
KX212245.1.1200	Proteobacteria	Gammaproteobacteria	Xanthomonadales	Xanthomonadaceae	Stenotrophomonas	NA	G0_S90		SH220700.07FU_AB586992_refs	Ascomycota	Sordariomycetes	Hypocreales	Nectriaceae	NA	NA	G0_L141
AB638017.1.1480	Bacteroidetes	Bacteroidia	Sphingobacteriales	Sphingobacteriaceae	Mucilaginibacter	NA	G0_S90		14dad23a92a58e6f37c72151d64d2f04	Ascomycota	Dothideomycetes	Pleosporales	NA	NA	NA	G0_L141
JF701937.1.1440	Proteobacteria	Gammaproteobacteria	Betaproteobacteriales	Burkholderiaceae	Burkholderia-Caballeronia-Paraburkholderia	NA	G0_S90		SH210203.07FU_AY214439_refs	Ascomycota	Sordariomycetes	Hypocreales	Hypocreales_fam_Incertae_sedis	Sarocladium	Sarocladium_strictum	G0_L141
KY393355.1.1390	Proteobacteria	Alphaproteobacteria	Rhizobiales	Rhizobiaceae	Allorhizobium-Neorhizobium-Pararhizobium-Rhizobium	NA	G0_S90		1f11650e2cb960d36b5281e54976c160	Ascomycota	Dothideomycetes	Pleosporales	NA	NA	NA	G0_L141
JQ977010.1.1397	Proteobacteria	Alphaproteobacteria	Sphingomonadales	Sphingomonadaceae	Sphingomonas	NA	G0_S90		SH205049.07FU_AF444668_refs	Basidiomycota	Tremellomycetes	Tremellales	Rhynchogastremataceae	Papiliotrema	Papiliotrema_fuscus	G0_L141
KY992544.1.1325	Proteobacteria	Gammaproteobacteria	Betaproteobacteriales	Burkholderiaceae	Burkholderia-Caballeronia-Paraburkholderia	NA	G0_S90		SH640759.07FU_KX515816_reps	Ascomycota	Sordariomycetes	Hypocreales	Nectriaceae	Fusarium	unidentified	G0_L141
EU239148.1.1244	Proteobacteria	Alphaproteobacteria	Rhizobiales	Rhizobiaceae	Allorhizobium-Neorhizobium-Pararhizobium-Rhizobium	NA	G0_S90		SH376403.07FU_KT693730_refs	Ascomycota	Dothideomycetes	Dothideales	Aureobasidiaceae	Aureobasidium	Aureobasidium_namibiae	G0_L141
AY121982.1.1271	Proteobacteria	Gammaproteobacteria	Pseudomonadales	Pseudomonadaceae	Pseudomonas	NA	G0_S90		SH206475.07FU_GU721466_reps	Ascomycota	Dothideomycetes	Pleosporales	Didymellaceae	NA	NA	G0_L141
HM302618.1.1306	Proteobacteria	Alphaproteobacteria	Sphingomonadales	Sphingomonadaceae	Sphingomonas	NA	G0_S90		SH182680.07FU_AF210674_refs	Ascomycota	Sordariomycetes	Hypocreales	Bionectriaceae	Clonostachys	NA	G0_L141
KX508658.1.1483	Bacteroidetes	Bacteroidia	Sphingobacteriales	Sphingobacteriaceae	Mucilaginibacter	NA	G0_S90		210067274460ee2a076d9283e14aa737	Ascomycota	Dothideomycetes	Pleosporales	NA	NA	NA	G0_L141
JN391722.1.1419	Proteobacteria	Gammaproteobacteria	Betaproteobacteriales	Burkholderiaceae	NA	NA	G0_S90		c1116d32a27f3ba9f45f45ae8389aee9	unidentified	unidentified	unidentified	unidentified	unidentified	unidentified	G0_L141
GQ260079.1.1482	Actinobacteria	Actinobacteria	Kineosporiales	Kineosporiaceae	Kineococcus	NA	G0_S90		5a6c3522db60c038443530ab370cdd4d	Ascomycota	Dothideomycetes	Pleosporales	unidentified	unidentified	unidentified	G0_L141
JF716063.1.1371	Proteobacteria	Alphaproteobacteria	Sphingomonadales	Sphingomonadaceae	Novosphingobium	NA	G0_S90		SH187575.07FU_HE861827_refs	Ascomycota	Dothideomycetes	Pleosporales	Pleosporaceae	Curvularia	Curvularia_sorghina	G0_L141
JQ311912.1.1466	Planctomycetes	BD7-11	uncultured bacterium	uncultured bacterium	uncultured bacterium	uncultured bacterium	G0_S90		SH194976.07FU_AY015439_refs	Basidiomycota	Microbotryomycetes	Sporidiobolales	Sporidiobolaceae	Sporobolomyces	NA	G0_L141
GQ110427.1.1350	Proteobacteria	Gammaproteobacteria	Betaproteobacteriales	Burkholderiaceae	NA	NA	G0_S90		SH205050.07FU_AB035045_refs	Basidiomycota	Tremellomycetes	Tremellales	Rhynchogastremataceae	Papiliotrema	Papiliotrema_aurea	G0_L141
AB114611.1.1411	Proteobacteria	Alphaproteobacteria	Acetobacterales	Acetobacteraceae	Roseomonas	NA	G0_S90		1e8ce616f6a3dba88512b7b81126fc7c	unidentified	unidentified	unidentified	unidentified	unidentified	unidentified	G0_L141
74c24c84f24d598538f5bf081a705b4e	NA	NA	NA	NA	NA	NA	G0_S90		e0bdb4a255e6c5cd6b600994ed06f8fd	Ascomycota	Dothideomycetes	Pleosporales	Phaeosphaeriaceae	Phaeosphaeria	Phaeosphaeria_podocarpi	G0_L141
KP409622.1.1215	Proteobacteria	Gammaproteobacteria	Enterobacteriales	Enterobacteriaceae	Pantoea	NA	G0_S141		SH176394.07FU_AY743636_refs	Basidiomycota	Malasseziomycetes	Malasseziales	Malasseziaceae	Malassezia	Malassezia_restricta	G0_L141
EU808442.1.1293	Proteobacteria	Alphaproteobacteria	Rhizobiales	Beijerinckiaceae	Methylobacterium	NA	G0_S141		SH182913.07FU_KC916678_reps	Ascomycota	Dothideomycetes	Pleosporales	NA	NA	NA	G0_L141
KU725963.1.1234	Proteobacteria	Alphaproteobacteria	Sphingomonadales	Sphingomonadaceae	Sphingomonas	NA	G0_S141		7da8ceb80c12725939f3998a93f2ce4b	Ascomycota	Dothideomycetes	Pleosporales	Phaeosphaeriaceae	unidentified	unidentified	G0_L141
MLFS01000124.50.1600	Proteobacteria	Gammaproteobacteria	Enterobacteriales	Enterobacteriaceae	Pantoea	NA	G0_S141		SH212843.07FU_GU721983_reps	Ascomycota	Dothideomycetes	Capnodiales	Cladosporiaceae	Cladosporium	NA	G0_L141
EU239123.1.1223	Proteobacteria	Gammaproteobacteria	Pseudomonadales	Pseudomonadaceae	Pseudomonas	NA	G0_S141		SH211091.07FU_DQ420957_reps	Ascomycota	Dothideomycetes	Pleosporales	Phaeosphaeriaceae	Paraphoma	Paraphoma_chrysanthemicola	G0_L141
KU725926.1.1331	Actinobacteria	Actinobacteria	Micrococcales	Microbacteriaceae	Curtobacterium	NA	G0_S141		SH174125.07FU_KM484881_reps	Ascomycota	Sordariomycetes	Magnaporthales	Magnaporthaceae	unidentified	unidentified	G0_L141
GASZ01001652.185.1608	Proteobacteria	Alphaproteobacteria	Rhizobiales	Rhizobiaceae	NA	NA	G0_S141		SH204786.07FU_EF505590_reps	Ascomycota	Dothideomycetes	Pleosporales	unidentified	unidentified	unidentified	G0_L141
FJ432294.1.1202	Proteobacteria	Alphaproteobacteria	Rhizobiales	Beijerinckiaceae	Methylobacterium	NA	G0_S141		SH182992.07FU_KC662236_reps	Ascomycota	Dothideomycetes	Pleosporales	Phaeosphaeriaceae	unidentified	unidentified	G0_L141
EU705754.1.1215	Proteobacteria	Alphaproteobacteria	Rhizobiales	Rhizobiaceae	Allorhizobium-Neorhizobium-Pararhizobium-Rhizobium	NA	G0_S141		SH215820.07FU_AM901802_reps	Ascomycota	Dothideomycetes	Pleosporales	Didymellaceae	NA	NA	G0_L141
EU723184.1.1305	Proteobacteria	Gammaproteobacteria	Xanthomonadales	Xanthomonadaceae	Xanthomonas	NA	G0_S141		SH180504.07FU_AF444468_refs	Basidiomycota	Tremellomycetes	Tremellales	Bulleribasidiaceae	Hannaella	Hannaella_sinensis	G0_L141
KJ606801.1.1322	Proteobacteria	Alphaproteobacteria	Rhizobiales	Rhizobiaceae	Aureimonas	NA	G0_S141		30b19aed38dfc5395f5f1700ea1c6748	Basidiomycota	NA	NA	NA	NA	NA	G0_L141
KU513667.1.1232	Proteobacteria	Gammaproteobacteria	Betaproteobacteriales	Burkholderiaceae	Burkholderia-Caballeronia-Paraburkholderia	NA	G0_S141		SH215453.07FU_AF444662_refs	Basidiomycota	Tremellomycetes	Tremellales	Bulleraceae	Bullera	Bullera_alba	G0_L141
KC633581.1.1305	Proteobacteria	Alphaproteobacteria	Sphingomonadales	Sphingomonadaceae	Sphingomonas	NA	G0_S141		SH180757.07FU_KU574712_reps	Ascomycota	Dothideomycetes	Pleosporales	Periconiaceae	Periconia	Periconia_byssoides	G0_L141
JX192648.1.1366	Proteobacteria	Alphaproteobacteria	Sphingomonadales	Sphingomonadaceae	Sphingomonas	NA	G0_S141		345e5787ec33b42984afdbb783dbfa16	Basidiomycota	Cystobasidiomycetes	Erythrobasidiales	Erythrobasidiales_fam_Incertae_sedis	Sakaguchia	Sakaguchia_dacryoidea	G0_L141
JF224904.1.1305	Proteobacteria	Alphaproteobacteria	Rhizobiales	Beijerinckiaceae	Methylobacterium	NA	G0_S141		SH180705.07FU_FJ372389_reps	Ascomycota	Dothideomycetes	Pleosporales	Lophiostomataceae	unidentified	unidentified	G0_L141
KJ200413.1.1428	Proteobacteria	Gammaproteobacteria	Betaproteobacteriales	Burkholderiaceae	Herbaspirillum	NA	G0_S141		SH194039.07FU_KT959323_reps	Ascomycota	Sordariomycetes	Hypocreales	Cordycipitaceae	Engyodontium	Engyodontium_album	G0_L141
KJ184878.1.1455	Proteobacteria	Gammaproteobacteria	Xanthomonadales	Xanthomonadaceae	Xanthomonas	NA	G0_S141		SH406215.07FU_KF777187_refs	Ascomycota	Dothideomycetes	Capnodiales	Mycosphaerellaceae	Sphaerulina	NA	G0_L141
GU325690.1.1205	Proteobacteria	Gammaproteobacteria	Pseudomonadales	Pseudomonadaceae	Pseudomonas	NA	G0_S141		SH194783.07FU_KF675690_reps	Basidiomycota	Cystobasidiomycetes	Cystobasidiales	Cystobasidiaceae	Occultifur	Occultifur_externus	G0_L141
HM274363.1.1305	Proteobacteria	Alphaproteobacteria	Rhizobiales	Beijerinckiaceae	Methylobacterium	NA	G0_S141		SH236925.07FU_AF385445_refs	Basidiomycota	Tremellomycetes	Tremellales	Bulleribasidiaceae	Dioszegia	NA	G0_L141
X89912.1.1281	Bacteroidetes	Bacteroidia	Sphingobacteriales	Sphingobacteriaceae	Mucilaginibacter	Sphingobacterium-like sp. PC1.9	G0_S141		SH085061.07FU_FJ196778_refs	Ascomycota	Saccharomycetes	Saccharomycetales	Saccharomycetaceae	Saccharomyces	NA	G0_L141
KT803965.1.1472	Proteobacteria	Gammaproteobacteria	Betaproteobacteriales	Burkholderiaceae	Burkholderia-Caballeronia-Paraburkholderia	NA	G0_S141		SH205222.07FU_KX515792_reps	Ascomycota	Dothideomycetes	Pleosporales	Phaeosphaeriaceae	Phaeosphaeria	Phaeosphaeria_fuckelii	G0_L141
JF137691.1.1306	Proteobacteria	Alphaproteobacteria	Rhizobiales	Beijerinckiaceae	Methylobacterium	NA	G0_S141		f89436d7f72e00cca6f9dda33545d58a	Basidiomycota	Microbotryomycetes	NA	NA	NA	NA	G0_L141
JF167658.1.1334	Actinobacteria	Actinobacteria	Kineosporiales	Kineosporiaceae	Quadrisphaera	Quadrisphaera sp.	G0_S141		SH180707.07FU_DQ420813_reps	Ascomycota	Dothideomycetes	Pleosporales	Lophiostomataceae	Biappendiculispora	Biappendiculispora_japonica	G0_L141
JF190649.1.1337	Actinobacteria	Actinobacteria	Kineosporiales	Kineosporiaceae	Kineococcus	NA	G0_S141		SH182914.07FU_KF800300_reps	Ascomycota	Dothideomycetes	Pleosporales	Phaeosphaeriaceae	Phaeosphaeria	Phaeosphaeria_podocarpi	G0_L141
KP980580.1.1419	Proteobacteria	Alphaproteobacteria	Rhizobiales	Beijerinckiaceae	Methylobacterium	NA	G0_S141		SH182917.07FU_KR024721_reps	Ascomycota	Dothideomycetes	Pleosporales	NA	NA	NA	G0_L141
EU239162.1.1272	Proteobacteria	Gammaproteobacteria	Xanthomonadales	Xanthomonadaceae	Stenotrophomonas	NA	G0_S141		SH208737.07FU_HG936725_reps	Ascomycota	Dothideomycetes	Pleosporales	Phaeosphaeriaceae	Paraphoma	Paraphoma_chrysanthemicola	G0_L141
EF154172.1.1380	Proteobacteria	Alphaproteobacteria	Rhizobiales	Rhizobiaceae	Allorhizobium-Neorhizobium-Pararhizobium-Rhizobium	NA	G0_S141		SH191159.07FU_DQ249199_refs	Ascomycota	Saccharomycetes	Saccharomycetales	Phaffomycetaceae	Cyberlindnera	Cyberlindnera_jadinii	G0_L141
JF225451.1.1374	Firmicutes	Bacilli	Bacillales	Paenibacillaceae	Paenibacillus	Paenibacillus hunanensis	G0_S141		SH214135.07FU_JQ666320_reps	Basidiomycota	Malasseziomycetes	Malasseziales	unidentified	unidentified	unidentified	G0_L141
FJ577648.1.1421	Proteobacteria	Gammaproteobacteria	Pseudomonadales	Pseudomonadaceae	Pseudomonas	NA	G0_S141		SH522344.07FU_AB811456_refs	Ascomycota	Dothideomycetes	Pleosporales	Lentitheciaceae	Keissleriella	Keissleriella_quadriseptata	G0_L141
HG423551.1.1342	Proteobacteria	Gammaproteobacteria	Xanthomonadales	Rhodanobacteraceae	Luteibacter	NA	G0_S141		SH640247.07FU_KY102347_reps	Ascomycota	Saccharomycetes	Saccharomycetales	Pichiaceae	Pichia	unidentified	G0_L141
KM186986.1.1346	Proteobacteria	Alphaproteobacteria	Rhizobiales	Rhizobiaceae	Allorhizobium-Neorhizobium-Pararhizobium-Rhizobium	NA	G0_S141		SH215376.07FU_KJ909773_reps	Ascomycota	Dothideomycetes	Pleosporales	Pleosporaceae	Bipolaris	Bipolaris_panici-miliacei	G0_L141
HM335571.1.1366	Proteobacteria	Gammaproteobacteria	Xanthomonadales	Rhodanobacteraceae	Rhodanobacter	NA	G0_S141		SH176396.07FU_FR682163_reps	Basidiomycota	Malasseziomycetes	Malasseziales	Malasseziaceae	Malassezia	NA	G0_L141
KM020948.1.1296	Bacteroidetes	Bacteroidia	Flavobacteriales	Weeksellaceae	Chryseobacterium	NA	G0_S141		SH181613.07FU_AF444549_refs	Basidiomycota	Spiculogloeomycetes	Spiculogloeales	Spiculogloeaceae	Phyllozyma	Phyllozyma_subbrunnea	G0_L141
AB698799.1.1416	Proteobacteria	Gammaproteobacteria	Enterobacteriales	Enterobacteriaceae	NA	NA	G0_S141		SH321021.07FU_HE615136_refs	Ascomycota	Eurotiomycetes	Eurotiales	Aspergillaceae	Aspergillus	NA	G0_L141
EF098942.1.1345	Proteobacteria	Alphaproteobacteria	Rhizobiales	Beijerinckiaceae	Methylobacterium	NA	G0_S141		SH643242.07FU_KY767667_reps	Basidiomycota	Agaricostilbomycetes	Agaricostilbales	Kondoaceae	Kondoa	unidentified	G0_L141
AB638017.1.1480	Bacteroidetes	Bacteroidia	Sphingobacteriales	Sphingobacteriaceae	Mucilaginibacter	NA	G0_S141		SH523610.07FU_KT269686_reps	Ascomycota	Dothideomycetes	Pleosporales	NA	NA	NA	G0_L141
JF701937.1.1440	Proteobacteria	Gammaproteobacteria	Betaproteobacteriales	Burkholderiaceae	Burkholderia-Caballeronia-Paraburkholderia	NA	G0_S141		SH197714.07FU_AY939798_refs	Ascomycota	Saccharomycetes	Saccharomycetales	Saccharomycetales_fam_Incertae_sedis	Candida	Candida_parapsilosis	G0_L141
KM361537.1.1344	Bacteroidetes	Bacteroidia	Flavobacteriales	Weeksellaceae	Chryseobacterium	NA	G0_S141		234fb349f4ee87b7ac927861a7ca5d92	Basidiomycota	Ustilaginomycetes	Ustilaginales	Ustilaginaceae	Moesziomyces	NA	G0_L141
KY393355.1.1390	Proteobacteria	Alphaproteobacteria	Rhizobiales	Rhizobiaceae	Allorhizobium-Neorhizobium-Pararhizobium-Rhizobium	NA	G0_S141		SH205936.07FU_FN428925_reps	Basidiomycota	Cystobasidiomycetes	Cystobasidiomycetes_ord_Incertae_sedis	Symmetrosporaceae	Symmetrospora	unidentified	G0_L141
JQ977010.1.1397	Proteobacteria	Alphaproteobacteria	Sphingomonadales	Sphingomonadaceae	Sphingomonas	NA	G0_S141		SH531220.07FU_LC014565_reps	Ascomycota	Dothideomycetes	Pleosporales	Lentitheciaceae	Keissleriella	Keissleriella_taminensis	G0_L141
KY992544.1.1325	Proteobacteria	Gammaproteobacteria	Betaproteobacteriales	Burkholderiaceae	Burkholderia-Caballeronia-Paraburkholderia	NA	G0_S141		c7b84533b05ffffa4ef0365d11ad60bc	Ascomycota	Dothideomycetes	Pleosporales	unidentified	unidentified	unidentified	G0_L141
EU239148.1.1244	Proteobacteria	Alphaproteobacteria	Rhizobiales	Rhizobiaceae	Allorhizobium-Neorhizobium-Pararhizobium-Rhizobium	NA	G0_S141		55f64992a9266d8b670dc910a12b0b30	Basidiomycota	Cystobasidiomycetes	Cystobasidiales	Cystobasidiaceae	Occultifur	Occultifur_externus	G0_L141
AY121982.1.1271	Proteobacteria	Gammaproteobacteria	Pseudomonadales	Pseudomonadaceae	Pseudomonas	NA	G0_S141		SH210360.07FU_KX274240_reps	Ascomycota	Dothideomycetes	Pleosporales	Didymosphaeriaceae	unidentified	unidentified	G0_L141
HM302618.1.1306	Proteobacteria	Alphaproteobacteria	Sphingomonadales	Sphingomonadaceae	Sphingomonas	NA	G0_S141		5bcd0437db2411e133f9a9b840c8f767	Ascomycota	Dothideomycetes	Pleosporales	unidentified	unidentified	unidentified	G0_L141
KX508658.1.1483	Bacteroidetes	Bacteroidia	Sphingobacteriales	Sphingobacteriaceae	Mucilaginibacter	NA	G0_S141		97b438855e54b34709eb550251812c0b	Ascomycota	Dothideomycetes	Pleosporales	NA	NA	NA	G0_L141
JN391722.1.1419	Proteobacteria	Gammaproteobacteria	Betaproteobacteriales	Burkholderiaceae	NA	NA	G0_S141		SH182780.07FU_AB693782_reps	Basidiomycota	Ustilaginomycetes	Ustilaginales	Ustilaginaceae	Moesziomyces	Moesziomyces_aphidis	G0_S48
KP757644.1.1399	Proteobacteria	Gammaproteobacteria	Xanthomonadales	Xanthomonadaceae	Pseudoxanthomonas	NA	G0_S141		SH182912.07FU_KR056291_reps	Ascomycota	Dothideomycetes	Pleosporales	NA	NA	NA	G0_S48
GQ260079.1.1482	Actinobacteria	Actinobacteria	Kineosporiales	Kineosporiaceae	Kineococcus	NA	G0_S141		SH429908.07FU_KF465761_refs	Ascomycota	Dothideomycetes	Pleosporales	Pleosporaceae	Alternaria	Alternaria_alternata	G0_S48
JF716063.1.1371	Proteobacteria	Alphaproteobacteria	Sphingomonadales	Sphingomonadaceae	Novosphingobium	NA	G0_S141		SH211137.07FU_GU721261_reps	Ascomycota	Dothideomycetes	Capnodiales	Cladosporiaceae	Cladosporium	Cladosporium_grevilleae	G0_S48
AJ884484.1.1549	Proteobacteria	Gammaproteobacteria	Xanthomonadales	Xanthomonadaceae	Stenotrophomonas	NA	G0_S141		b5747d266e5e82ef6c7308be1bd3e5ce	Ascomycota	Dothideomycetes	Pleosporales	unidentified	unidentified	unidentified	G0_S48
FJ562147.1.1229	Proteobacteria	Alphaproteobacteria	Rhizobiales	Rhizobiaceae	Allorhizobium-Neorhizobium-Pararhizobium-Rhizobium	NA	G0_S141		SH641103.07FU_KU534864_reps	Ascomycota	Sordariomycetes	Sordariales	Chaetomiaceae	Chaetomium	unidentified	G0_S48
JQ311912.1.1466	Planctomycetes	BD7-11	uncultured bacterium	uncultured bacterium	uncultured bacterium	uncultured bacterium	G0_S141		SH182979.07FU_AJ608969_reps	Ascomycota	Dothideomycetes	Pleosporales	NA	NA	NA	G0_S48
HM277697.1.1343	Actinobacteria	Actinobacteria	Micrococcales	Microbacteriaceae	Microbacterium	NA	G0_S141		SH174139.07FU_GU066873_reps	Ascomycota	Sordariomycetes	Magnaporthales	Magnaporthaceae	Pyricularia	NA	G0_S48
GQ110427.1.1350	Proteobacteria	Gammaproteobacteria	Betaproteobacteriales	Burkholderiaceae	NA	NA	G0_S141		b1d5037a16626858eaf9775237f972a3	Ascomycota	Dothideomycetes	Pleosporales	NA	NA	NA	G0_S48
JQ723723.1.1432	Proteobacteria	Gammaproteobacteria	Xanthomonadales	Rhodanobacteraceae	Luteibacter	NA	G0_S141		SH182915.07FU_KF800272_reps	Ascomycota	Dothideomycetes	Pleosporales	Phaeosphaeriaceae	NA	NA	G0_S48
KC433740.1.1373	Proteobacteria	Alphaproteobacteria	Rhizobiales	Rhizobiaceae	Allorhizobium-Neorhizobium-Pararhizobium-Rhizobium	NA	G0_S141		SH188231.07FU_KM246160_reps	Ascomycota	Dothideomycetes	Pleosporales	Pleosporaceae	Edenia	Edenia_gomezpompae	G0_S48
KU588112.1.1213	Proteobacteria	Gammaproteobacteria	Pseudomonadales	Pseudomonadaceae	Pseudomonas	NA	G0_S141		SH187563.07FU_JN192379_refs	Ascomycota	Dothideomycetes	Pleosporales	Pleosporaceae	Curvularia	NA	G0_S48
JQ958832.1.1251	Actinobacteria	Actinobacteria	Micrococcales	Microbacteriaceae	Curtobacterium	NA	G0_S141		SH206477.07FU_EU479803_reps	Ascomycota	Dothideomycetes	Pleosporales	Didymellaceae	NA	NA	G0_S48
HM334731.1.1310	Proteobacteria	Alphaproteobacteria	Sphingomonadales	Sphingomonadaceae	Sphingomonas	NA	G0_S141		SH443329.07FU_AB725607_refs	Ascomycota	Sordariomycetes	Hypocreales	Nectriaceae	Fusarium	Fusarium_acutatum	G0_S48
HQ220047.1.1445	Actinobacteria	Actinobacteria	Micrococcales	Microbacteriaceae	Microbacterium	NA	G0_S141		SH209530.07FU_AF294699_refs	Basidiomycota	Ustilaginomycetes	Ustilaginales	Ustilaginaceae	Moesziomyces	Moesziomyces_aphidis	G0_S48
EU704833.1.1228	Proteobacteria	Alphaproteobacteria	Rhizobiales	Beijerinckiaceae	Methylobacterium	NA	G0_S141		SH207245.07FU_GU721291_reps	Ascomycota	Dothideomycetes	Pleosporales	Didymellaceae	NA	NA	G0_S48
AB114611.1.1411	Proteobacteria	Alphaproteobacteria	Acetobacterales	Acetobacteraceae	Roseomonas	NA	G0_S141		SH182985.07FU_AF191549_reps	Ascomycota	Dothideomycetes	Pleosporales	Phaeosphaeriaceae	NA	NA	G0_S48
CP020715.1473763.1475291	Actinobacteria	Actinobacteria	Micrococcales	Microbacteriaceae	Cnuibacter	Cnuibacter physcomitrellae	G0_S141		SH198996.07FU_JF740262_refs	Ascomycota	Dothideomycetes	Pleosporales	Cucurbitariaceae	Pyrenochaetopsis	Pyrenochaetopsis_leptospora	G0_S48
KT005672.1.1200	Proteobacteria	Gammaproteobacteria	Xanthomonadales	Rhodanobacteraceae	Luteibacter	NA	G0_S141		aa8b76ce061ef5e33efbaa07228b3c74	Ascomycota	Dothideomycetes	Pleosporales	Cucurbitariaceae	Pyrenochaetopsis	Pyrenochaetopsis_leptospora	G0_S48
AY838526.1.1522	Proteobacteria	Gammaproteobacteria	Xanthomonadales	Xanthomonadaceae	Stenotrophomonas	NA	G0_S141		14dad23a92a58e6f37c72151d64d2f04	Ascomycota	Dothideomycetes	Pleosporales	NA	NA	NA	G0_S48
GASZ01001652.185.1608	Proteobacteria	Alphaproteobacteria	Rhizobiales	Rhizobiaceae	NA	NA	G0_R48		SH210203.07FU_AY214439_refs	Ascomycota	Sordariomycetes	Hypocreales	Hypocreales_fam_Incertae_sedis	Sarocladium	Sarocladium_strictum	G0_S48
FJ432294.1.1202	Proteobacteria	Alphaproteobacteria	Rhizobiales	Beijerinckiaceae	Methylobacterium	NA	G0_R48		SH205049.07FU_AF444668_refs	Basidiomycota	Tremellomycetes	Tremellales	Rhynchogastremataceae	Papiliotrema	Papiliotrema_fuscus	G0_S48
EU705754.1.1215	Proteobacteria	Alphaproteobacteria	Rhizobiales	Rhizobiaceae	Allorhizobium-Neorhizobium-Pararhizobium-Rhizobium	NA	G0_R48		SH376403.07FU_KT693730_refs	Ascomycota	Dothideomycetes	Dothideales	Aureobasidiaceae	Aureobasidium	Aureobasidium_namibiae	G0_S48
EF098942.1.1345	Proteobacteria	Alphaproteobacteria	Rhizobiales	Beijerinckiaceae	Methylobacterium	NA	G0_R48		SH206475.07FU_GU721466_reps	Ascomycota	Dothideomycetes	Pleosporales	Didymellaceae	NA	NA	G0_S48
EU705953.1.1237	Proteobacteria	Gammaproteobacteria	Betaproteobacteriales	Burkholderiaceae	Ralstonia	NA	G0_R48		210067274460ee2a076d9283e14aa737	Ascomycota	Dothideomycetes	Pleosporales	NA	NA	NA	G0_S48
FJ562147.1.1229	Proteobacteria	Alphaproteobacteria	Rhizobiales	Rhizobiaceae	Allorhizobium-Neorhizobium-Pararhizobium-Rhizobium	NA	G0_R48		c1116d32a27f3ba9f45f45ae8389aee9	unidentified	unidentified	unidentified	unidentified	unidentified	unidentified	G0_S48
KC872638.1.1315	Proteobacteria	Gammaproteobacteria	Betaproteobacteriales	Burkholderiaceae	Ralstonia	NA	G0_R48		5a6c3522db60c038443530ab370cdd4d	Ascomycota	Dothideomycetes	Pleosporales	unidentified	unidentified	unidentified	G0_S48
KP409622.1.1215	Proteobacteria	Gammaproteobacteria	Enterobacteriales	Enterobacteriaceae	Pantoea	NA	G0_R90		SH194976.07FU_AY015439_refs	Basidiomycota	Microbotryomycetes	Sporidiobolales	Sporidiobolaceae	Sporobolomyces	NA	G0_S48
GASZ01001652.185.1608	Proteobacteria	Alphaproteobacteria	Rhizobiales	Rhizobiaceae	NA	NA	G0_R90		1e8ce616f6a3dba88512b7b81126fc7c	unidentified	unidentified	unidentified	unidentified	unidentified	unidentified	G0_S48
KJ200413.1.1428	Proteobacteria	Gammaproteobacteria	Betaproteobacteriales	Burkholderiaceae	Herbaspirillum	NA	G0_R90		SH176394.07FU_AY743636_refs	Basidiomycota	Malasseziomycetes	Malasseziales	Malasseziaceae	Malassezia	Malassezia_restricta	G0_S48
JF716063.1.1371	Proteobacteria	Alphaproteobacteria	Sphingomonadales	Sphingomonadaceae	Novosphingobium	NA	G0_R90		SH182913.07FU_KC916678_reps	Ascomycota	Dothideomycetes	Pleosporales	NA	NA	NA	G0_S48
FJ562147.1.1229	Proteobacteria	Alphaproteobacteria	Rhizobiales	Rhizobiaceae	Allorhizobium-Neorhizobium-Pararhizobium-Rhizobium	NA	G0_R90		7da8ceb80c12725939f3998a93f2ce4b	Ascomycota	Dothideomycetes	Pleosporales	Phaeosphaeriaceae	unidentified	unidentified	G0_S48
JQ311912.1.1466	Planctomycetes	BD7-11	uncultured bacterium	uncultured bacterium	uncultured bacterium	uncultured bacterium	G0_R90		SH185513.07FU_KJ609005_reps	Ascomycota	Sordariomycetes	Diaporthales	Diaporthaceae	Diaporthe	NA	G0_S48
KP409622.1.1215	Proteobacteria	Gammaproteobacteria	Enterobacteriales	Enterobacteriaceae	Pantoea	NA	G0_R141		SH212843.07FU_GU721983_reps	Ascomycota	Dothideomycetes	Capnodiales	Cladosporiaceae	Cladosporium	NA	G0_S48
EU808442.1.1293	Proteobacteria	Alphaproteobacteria	Rhizobiales	Beijerinckiaceae	Methylobacterium	NA	G0_R141		SH211091.07FU_DQ420957_reps	Ascomycota	Dothideomycetes	Pleosporales	Phaeosphaeriaceae	Paraphoma	Paraphoma_chrysanthemicola	G0_S48
KU725963.1.1234	Proteobacteria	Alphaproteobacteria	Sphingomonadales	Sphingomonadaceae	Sphingomonas	NA	G0_R141		SH215820.07FU_AM901802_reps	Ascomycota	Dothideomycetes	Pleosporales	Didymellaceae	NA	NA	G0_S48
MLFS01000124.50.1600	Proteobacteria	Gammaproteobacteria	Enterobacteriales	Enterobacteriaceae	Pantoea	NA	G0_R141		SH180504.07FU_AF444468_refs	Basidiomycota	Tremellomycetes	Tremellales	Bulleribasidiaceae	Hannaella	Hannaella_sinensis	G0_S48
KU725926.1.1331	Actinobacteria	Actinobacteria	Micrococcales	Microbacteriaceae	Curtobacterium	NA	G0_R141		SH180757.07FU_KU574712_reps	Ascomycota	Dothideomycetes	Pleosporales	Periconiaceae	Periconia	Periconia_byssoides	G0_S48
GASZ01001652.185.1608	Proteobacteria	Alphaproteobacteria	Rhizobiales	Rhizobiaceae	NA	NA	G0_R141		SH180705.07FU_FJ372389_reps	Ascomycota	Dothideomycetes	Pleosporales	Lophiostomataceae	unidentified	unidentified	G0_S48
EU705754.1.1215	Proteobacteria	Alphaproteobacteria	Rhizobiales	Rhizobiaceae	Allorhizobium-Neorhizobium-Pararhizobium-Rhizobium	NA	G0_R141		SH194039.07FU_KT959323_reps	Ascomycota	Sordariomycetes	Hypocreales	Cordycipitaceae	Engyodontium	Engyodontium_album	G0_S48
KU513667.1.1232	Proteobacteria	Gammaproteobacteria	Betaproteobacteriales	Burkholderiaceae	Burkholderia-Caballeronia-Paraburkholderia	NA	G0_R141		SH406215.07FU_KF777187_refs	Ascomycota	Dothideomycetes	Capnodiales	Mycosphaerellaceae	Sphaerulina	NA	G0_S48
KC633581.1.1305	Proteobacteria	Alphaproteobacteria	Sphingomonadales	Sphingomonadaceae	Sphingomonas	NA	G0_R141		SH236925.07FU_AF385445_refs	Basidiomycota	Tremellomycetes	Tremellales	Bulleribasidiaceae	Dioszegia	NA	G0_S48
JX192648.1.1366	Proteobacteria	Alphaproteobacteria	Sphingomonadales	Sphingomonadaceae	Sphingomonas	NA	G0_R141		SH085061.07FU_FJ196778_refs	Ascomycota	Saccharomycetes	Saccharomycetales	Saccharomycetaceae	Saccharomyces	NA	G0_S48
JF224904.1.1305	Proteobacteria	Alphaproteobacteria	Rhizobiales	Beijerinckiaceae	Methylobacterium	NA	G0_R141		SH205222.07FU_KX515792_reps	Ascomycota	Dothideomycetes	Pleosporales	Phaeosphaeriaceae	Phaeosphaeria	Phaeosphaeria_fuckelii	G0_S48
KJ200413.1.1428	Proteobacteria	Gammaproteobacteria	Betaproteobacteriales	Burkholderiaceae	Herbaspirillum	NA	G0_R141		SH182917.07FU_KR024721_reps	Ascomycota	Dothideomycetes	Pleosporales	NA	NA	NA	G0_S48
KJ184878.1.1455	Proteobacteria	Gammaproteobacteria	Xanthomonadales	Xanthomonadaceae	Xanthomonas	NA	G0_R141		SH191159.07FU_DQ249199_refs	Ascomycota	Saccharomycetes	Saccharomycetales	Phaffomycetaceae	Cyberlindnera	Cyberlindnera_jadinii	G0_S48
GU325690.1.1205	Proteobacteria	Gammaproteobacteria	Pseudomonadales	Pseudomonadaceae	Pseudomonas	NA	G0_R141		0cc51c048cc5c73cdf8acba7586e88a5	Ascomycota	Sordariomycetes	Boliniales	Boliniaceae	Endoxyla	unidentified	G0_S48
KT803965.1.1472	Proteobacteria	Gammaproteobacteria	Betaproteobacteriales	Burkholderiaceae	Burkholderia-Caballeronia-Paraburkholderia	NA	G0_R141		SH214135.07FU_JQ666320_reps	Basidiomycota	Malasseziomycetes	Malasseziales	unidentified	unidentified	unidentified	G0_S48
JF137691.1.1306	Proteobacteria	Alphaproteobacteria	Rhizobiales	Beijerinckiaceae	Methylobacterium	NA	G0_R141		SH522344.07FU_AB811456_refs	Ascomycota	Dothideomycetes	Pleosporales	Lentitheciaceae	Keissleriella	Keissleriella_quadriseptata	G0_S48
JF167658.1.1334	Actinobacteria	Actinobacteria	Kineosporiales	Kineosporiaceae	Quadrisphaera	Quadrisphaera sp.	G0_R141		SH640247.07FU_KY102347_reps	Ascomycota	Saccharomycetes	Saccharomycetales	Pichiaceae	Pichia	unidentified	G0_S48
EU239162.1.1272	Proteobacteria	Gammaproteobacteria	Xanthomonadales	Xanthomonadaceae	Stenotrophomonas	NA	G0_R141		SH176396.07FU_FR682163_reps	Basidiomycota	Malasseziomycetes	Malasseziales	Malasseziaceae	Malassezia	NA	G0_S48
EF154172.1.1380	Proteobacteria	Alphaproteobacteria	Rhizobiales	Rhizobiaceae	Allorhizobium-Neorhizobium-Pararhizobium-Rhizobium	NA	G0_R141		SH321021.07FU_HE615136_refs	Ascomycota	Eurotiomycetes	Eurotiales	Aspergillaceae	Aspergillus	NA	G0_S48
FJ577648.1.1421	Proteobacteria	Gammaproteobacteria	Pseudomonadales	Pseudomonadaceae	Pseudomonas	NA	G0_R141		SH209305.07FU_AB847081_reps	Ascomycota	Sordariomycetes	Boliniales	Boliniaceae	Endoxyla	unidentified	G0_S48
HG423551.1.1342	Proteobacteria	Gammaproteobacteria	Xanthomonadales	Rhodanobacteraceae	Luteibacter	NA	G0_R141		SH643242.07FU_KY767667_reps	Basidiomycota	Agaricostilbomycetes	Agaricostilbales	Kondoaceae	Kondoa	unidentified	G0_S48
KM020948.1.1296	Bacteroidetes	Bacteroidia	Flavobacteriales	Weeksellaceae	Chryseobacterium	NA	G0_R141		1262c82d05347397a69d631ea4d5bb85	unidentified	unidentified	unidentified	unidentified	unidentified	unidentified	G0_S48
KY393355.1.1390	Proteobacteria	Alphaproteobacteria	Rhizobiales	Rhizobiaceae	Allorhizobium-Neorhizobium-Pararhizobium-Rhizobium	NA	G0_R141		SH197714.07FU_AY939798_refs	Ascomycota	Saccharomycetes	Saccharomycetales	Saccharomycetales_fam_Incertae_sedis	Candida	Candida_parapsilosis	G0_S48
AY121982.1.1271	Proteobacteria	Gammaproteobacteria	Pseudomonadales	Pseudomonadaceae	Pseudomonas	NA	G0_R141		3aeb8a0d92cf49e0c853de4fea42c32c	Ascomycota	Sordariomycetes	Boliniales	Boliniaceae	Endoxyla	unidentified	G0_S48
KP757644.1.1399	Proteobacteria	Gammaproteobacteria	Xanthomonadales	Xanthomonadaceae	Pseudoxanthomonas	NA	G0_R141		SH210360.07FU_KX274240_reps	Ascomycota	Dothideomycetes	Pleosporales	Didymosphaeriaceae	unidentified	unidentified	G0_S48
JQ311912.1.1466	Planctomycetes	BD7-11	uncultured bacterium	uncultured bacterium	uncultured bacterium	uncultured bacterium	G0_R141		SH177636.07FU_HM535391_reps	Ascomycota	Sordariomycetes	Trichosphaeriales	Trichosphaeriaceae	Nigrospora	Nigrospora_oryzae	G0_S90
JQ624985.1.1358	Bacteroidetes	Bacteroidia	Cytophagales	Spirosomaceae	Larkinella	NA	G0_R141		SH182780.07FU_AB693782_reps	Basidiomycota	Ustilaginomycetes	Ustilaginales	Ustilaginaceae	Moesziomyces	Moesziomyces_aphidis	G0_S90
									SH182912.07FU_KR056291_reps	Ascomycota	Dothideomycetes	Pleosporales	NA	NA	NA	G0_S90
									SH429908.07FU_KF465761_refs	Ascomycota	Dothideomycetes	Pleosporales	Pleosporaceae	Alternaria	Alternaria_alternata	G0_S90
									SH211137.07FU_GU721261_reps	Ascomycota	Dothideomycetes	Capnodiales	Cladosporiaceae	Cladosporium	Cladosporium_grevilleae	G0_S90
									b5747d266e5e82ef6c7308be1bd3e5ce	Ascomycota	Dothideomycetes	Pleosporales	unidentified	unidentified	unidentified	G0_S90
									SH641103.07FU_KU534864_reps	Ascomycota	Sordariomycetes	Sordariales	Chaetomiaceae	Chaetomium	unidentified	G0_S90
									SH210222.07FU_KT291722_reps	Ascomycota	Sordariomycetes	Hypocreales	Hypocreales_fam_Incertae_sedis	Sarocladium	Sarocladium_oryzae	G0_S90
									SH182979.07FU_AJ608969_reps	Ascomycota	Dothideomycetes	Pleosporales	NA	NA	NA	G0_S90
									SH174139.07FU_GU066873_reps	Ascomycota	Sordariomycetes	Magnaporthales	Magnaporthaceae	Pyricularia	NA	G0_S90
									b1d5037a16626858eaf9775237f972a3	Ascomycota	Dothideomycetes	Pleosporales	NA	NA	NA	G0_S90
									SH182915.07FU_KF800272_reps	Ascomycota	Dothideomycetes	Pleosporales	Phaeosphaeriaceae	NA	NA	G0_S90
									SH188231.07FU_KM246160_reps	Ascomycota	Dothideomycetes	Pleosporales	Pleosporaceae	Edenia	Edenia_gomezpompae	G0_S90
									SH523895.07FU_KT581852_reps	Ascomycota	Dothideomycetes	Pleosporales	Phaeosphaeriaceae	Setophoma	unidentified	G0_S90
									SH187563.07FU_JN192379_refs	Ascomycota	Dothideomycetes	Pleosporales	Pleosporaceae	Curvularia	NA	G0_S90
									SH206477.07FU_EU479803_reps	Ascomycota	Dothideomycetes	Pleosporales	Didymellaceae	NA	NA	G0_S90
									SH644295.07FU_KU845989_reps	Ascomycota	Sordariomycetes	Hypocreales	Stachybotryaceae	unidentified	unidentified	G0_S90
									SH443329.07FU_AB725607_refs	Ascomycota	Sordariomycetes	Hypocreales	Nectriaceae	Fusarium	Fusarium_acutatum	G0_S90
									SH209530.07FU_AF294699_refs	Basidiomycota	Ustilaginomycetes	Ustilaginales	Ustilaginaceae	Moesziomyces	Moesziomyces_aphidis	G0_S90
									SH207245.07FU_GU721291_reps	Ascomycota	Dothideomycetes	Pleosporales	Didymellaceae	NA	NA	G0_S90
									SH182985.07FU_AF191549_reps	Ascomycota	Dothideomycetes	Pleosporales	Phaeosphaeriaceae	NA	NA	G0_S90
									SH198996.07FU_JF740262_refs	Ascomycota	Dothideomycetes	Pleosporales	Cucurbitariaceae	Pyrenochaetopsis	Pyrenochaetopsis_leptospora	G0_S90
									aa8b76ce061ef5e33efbaa07228b3c74	Ascomycota	Dothideomycetes	Pleosporales	Cucurbitariaceae	Pyrenochaetopsis	Pyrenochaetopsis_leptospora	G0_S90
									SH220700.07FU_AB586992_refs	Ascomycota	Sordariomycetes	Hypocreales	Nectriaceae	NA	NA	G0_S90
									14dad23a92a58e6f37c72151d64d2f04	Ascomycota	Dothideomycetes	Pleosporales	NA	NA	NA	G0_S90
									SH210203.07FU_AY214439_refs	Ascomycota	Sordariomycetes	Hypocreales	Hypocreales_fam_Incertae_sedis	Sarocladium	Sarocladium_strictum	G0_S90
									1f11650e2cb960d36b5281e54976c160	Ascomycota	Dothideomycetes	Pleosporales	NA	NA	NA	G0_S90
									SH205049.07FU_AF444668_refs	Basidiomycota	Tremellomycetes	Tremellales	Rhynchogastremataceae	Papiliotrema	Papiliotrema_fuscus	G0_S90
									SH640759.07FU_KX515816_reps	Ascomycota	Sordariomycetes	Hypocreales	Nectriaceae	Fusarium	unidentified	G0_S90
									SH376403.07FU_KT693730_refs	Ascomycota	Dothideomycetes	Dothideales	Aureobasidiaceae	Aureobasidium	Aureobasidium_namibiae	G0_S90
									SH206475.07FU_GU721466_reps	Ascomycota	Dothideomycetes	Pleosporales	Didymellaceae	NA	NA	G0_S90
									SH174567.07FU_GU909623_reps	Ascomycota	Dothideomycetes	Pleosporales	Didymellaceae	NA	NA	G0_S90
									SH182680.07FU_AF210674_refs	Ascomycota	Sordariomycetes	Hypocreales	Bionectriaceae	Clonostachys	NA	G0_S90
									210067274460ee2a076d9283e14aa737	Ascomycota	Dothideomycetes	Pleosporales	NA	NA	NA	G0_S90
									c1116d32a27f3ba9f45f45ae8389aee9	unidentified	unidentified	unidentified	unidentified	unidentified	unidentified	G0_S90
									5a6c3522db60c038443530ab370cdd4d	Ascomycota	Dothideomycetes	Pleosporales	unidentified	unidentified	unidentified	G0_S90
									SH187575.07FU_HE861827_refs	Ascomycota	Dothideomycetes	Pleosporales	Pleosporaceae	Curvularia	Curvularia_sorghina	G0_S90
									SH194976.07FU_AY015439_refs	Basidiomycota	Microbotryomycetes	Sporidiobolales	Sporidiobolaceae	Sporobolomyces	NA	G0_S90
									SH205050.07FU_AB035045_refs	Basidiomycota	Tremellomycetes	Tremellales	Rhynchogastremataceae	Papiliotrema	Papiliotrema_aurea	G0_S90
									1e8ce616f6a3dba88512b7b81126fc7c	unidentified	unidentified	unidentified	unidentified	unidentified	unidentified	G0_S90
									e0bdb4a255e6c5cd6b600994ed06f8fd	Ascomycota	Dothideomycetes	Pleosporales	Phaeosphaeriaceae	Phaeosphaeria	Phaeosphaeria_podocarpi	G0_S90
									SH176394.07FU_AY743636_refs	Basidiomycota	Malasseziomycetes	Malasseziales	Malasseziaceae	Malassezia	Malassezia_restricta	G0_S90
									SH182913.07FU_KC916678_reps	Ascomycota	Dothideomycetes	Pleosporales	NA	NA	NA	G0_S90
									7da8ceb80c12725939f3998a93f2ce4b	Ascomycota	Dothideomycetes	Pleosporales	Phaeosphaeriaceae	unidentified	unidentified	G0_S90
									SH185513.07FU_KJ609005_reps	Ascomycota	Sordariomycetes	Diaporthales	Diaporthaceae	Diaporthe	NA	G0_S90
									SH212843.07FU_GU721983_reps	Ascomycota	Dothideomycetes	Capnodiales	Cladosporiaceae	Cladosporium	NA	G0_S90
									SH211091.07FU_DQ420957_reps	Ascomycota	Dothideomycetes	Pleosporales	Phaeosphaeriaceae	Paraphoma	Paraphoma_chrysanthemicola	G0_S90
									SH174125.07FU_KM484881_reps	Ascomycota	Sordariomycetes	Magnaporthales	Magnaporthaceae	unidentified	unidentified	G0_S90
									SH204786.07FU_EF505590_reps	Ascomycota	Dothideomycetes	Pleosporales	unidentified	unidentified	unidentified	G0_S90
									SH182992.07FU_KC662236_reps	Ascomycota	Dothideomycetes	Pleosporales	Phaeosphaeriaceae	unidentified	unidentified	G0_S90
									SH215820.07FU_AM901802_reps	Ascomycota	Dothideomycetes	Pleosporales	Didymellaceae	NA	NA	G0_S90
									SH180504.07FU_AF444468_refs	Basidiomycota	Tremellomycetes	Tremellales	Bulleribasidiaceae	Hannaella	Hannaella_sinensis	G0_S90
									30b19aed38dfc5395f5f1700ea1c6748	Basidiomycota	NA	NA	NA	NA	NA	G0_S90
									SH215453.07FU_AF444662_refs	Basidiomycota	Tremellomycetes	Tremellales	Bulleraceae	Bullera	Bullera_alba	G0_S90
									SH180757.07FU_KU574712_reps	Ascomycota	Dothideomycetes	Pleosporales	Periconiaceae	Periconia	Periconia_byssoides	G0_S90
									SH640259.07FU_KU702600_reps	Ascomycota	Sordariomycetes	Coniochaetales	Coniochaetaceae	Coniochaeta	unidentified	G0_S90
									SH180705.07FU_FJ372389_reps	Ascomycota	Dothideomycetes	Pleosporales	Lophiostomataceae	unidentified	unidentified	G0_S90
									SH194039.07FU_KT959323_reps	Ascomycota	Sordariomycetes	Hypocreales	Cordycipitaceae	Engyodontium	Engyodontium_album	G0_S90
									SH194783.07FU_KF675690_reps	Basidiomycota	Cystobasidiomycetes	Cystobasidiales	Cystobasidiaceae	Occultifur	Occultifur_externus	G0_S90
									SH085061.07FU_FJ196778_refs	Ascomycota	Saccharomycetes	Saccharomycetales	Saccharomycetaceae	Saccharomyces	NA	G0_S90
									SH205222.07FU_KX515792_reps	Ascomycota	Dothideomycetes	Pleosporales	Phaeosphaeriaceae	Phaeosphaeria	Phaeosphaeria_fuckelii	G0_S90
									SH180707.07FU_DQ420813_reps	Ascomycota	Dothideomycetes	Pleosporales	Lophiostomataceae	Biappendiculispora	Biappendiculispora_japonica	G0_S90
									SH182914.07FU_KF800300_reps	Ascomycota	Dothideomycetes	Pleosporales	Phaeosphaeriaceae	Phaeosphaeria	Phaeosphaeria_podocarpi	G0_S90
									SH191159.07FU_DQ249199_refs	Ascomycota	Saccharomycetes	Saccharomycetales	Phaffomycetaceae	Cyberlindnera	Cyberlindnera_jadinii	G0_S90
									0cc51c048cc5c73cdf8acba7586e88a5	Ascomycota	Sordariomycetes	Boliniales	Boliniaceae	Endoxyla	unidentified	G0_S90
									SH214135.07FU_JQ666320_reps	Basidiomycota	Malasseziomycetes	Malasseziales	unidentified	unidentified	unidentified	G0_S90
									SH522344.07FU_AB811456_refs	Ascomycota	Dothideomycetes	Pleosporales	Lentitheciaceae	Keissleriella	Keissleriella_quadriseptata	G0_S90
									SH640247.07FU_KY102347_reps	Ascomycota	Saccharomycetes	Saccharomycetales	Pichiaceae	Pichia	unidentified	G0_S90
									SH176396.07FU_FR682163_reps	Basidiomycota	Malasseziomycetes	Malasseziales	Malasseziaceae	Malassezia	NA	G0_S90
									SH219674.07FU_AB587028_refs	Ascomycota	Sordariomycetes	Hypocreales	Nectriaceae	Gibberella	Gibberella_tricincta	G0_S90
									SH201993.07FU_EF568042_refs	Ascomycota	Saccharomycetes	Saccharomycetales	Saccharomycetales_fam_Incertae_sedis	Candida	Candida_tropicalis	G0_S90
									SH321021.07FU_HE615136_refs	Ascomycota	Eurotiomycetes	Eurotiales	Aspergillaceae	Aspergillus	NA	G0_S90
									SH175136.07FU_HG935790_reps	Ascomycota	Saccharomycetes	Saccharomycetales	Saccharomycetales_fam_Incertae_sedis	Candida	Candida_sake	G0_S90
									1262c82d05347397a69d631ea4d5bb85	unidentified	unidentified	unidentified	unidentified	unidentified	unidentified	G0_S90
									SH197714.07FU_AY939798_refs	Ascomycota	Saccharomycetes	Saccharomycetales	Saccharomycetales_fam_Incertae_sedis	Candida	Candida_parapsilosis	G0_S90
									234fb349f4ee87b7ac927861a7ca5d92	Basidiomycota	Ustilaginomycetes	Ustilaginales	Ustilaginaceae	Moesziomyces	NA	G0_S90
									SH531220.07FU_LC014565_reps	Ascomycota	Dothideomycetes	Pleosporales	Lentitheciaceae	Keissleriella	Keissleriella_taminensis	G0_S90
									3aeb8a0d92cf49e0c853de4fea42c32c	Ascomycota	Sordariomycetes	Boliniales	Boliniaceae	Endoxyla	unidentified	G0_S90
									6203acff044caa13d04f221e3ea759dc	Basidiomycota	Agaricomycetes	Cantharellales	Cantharellales_fam_Incertae_sedis	Burgoa	Burgoa_verzuoliana	G0_S90
									SH210360.07FU_KX274240_reps	Ascomycota	Dothideomycetes	Pleosporales	Didymosphaeriaceae	unidentified	unidentified	G0_S90
									5bcd0437db2411e133f9a9b840c8f767	Ascomycota	Dothideomycetes	Pleosporales	unidentified	unidentified	unidentified	G0_S90
									SH177636.07FU_HM535391_reps	Ascomycota	Sordariomycetes	Trichosphaeriales	Trichosphaeriaceae	Nigrospora	Nigrospora_oryzae	G0_S141
									SH182780.07FU_AB693782_reps	Basidiomycota	Ustilaginomycetes	Ustilaginales	Ustilaginaceae	Moesziomyces	Moesziomyces_aphidis	G0_S141
									SH182912.07FU_KR056291_reps	Ascomycota	Dothideomycetes	Pleosporales	NA	NA	NA	G0_S141
									SH429908.07FU_KF465761_refs	Ascomycota	Dothideomycetes	Pleosporales	Pleosporaceae	Alternaria	Alternaria_alternata	G0_S141
									SH211137.07FU_GU721261_reps	Ascomycota	Dothideomycetes	Capnodiales	Cladosporiaceae	Cladosporium	Cladosporium_grevilleae	G0_S141
									b5747d266e5e82ef6c7308be1bd3e5ce	Ascomycota	Dothideomycetes	Pleosporales	unidentified	unidentified	unidentified	G0_S141
									SH641103.07FU_KU534864_reps	Ascomycota	Sordariomycetes	Sordariales	Chaetomiaceae	Chaetomium	unidentified	G0_S141
									SH210222.07FU_KT291722_reps	Ascomycota	Sordariomycetes	Hypocreales	Hypocreales_fam_Incertae_sedis	Sarocladium	Sarocladium_oryzae	G0_S141
									SH182979.07FU_AJ608969_reps	Ascomycota	Dothideomycetes	Pleosporales	NA	NA	NA	G0_S141
									SH174139.07FU_GU066873_reps	Ascomycota	Sordariomycetes	Magnaporthales	Magnaporthaceae	Pyricularia	NA	G0_S141
									b1d5037a16626858eaf9775237f972a3	Ascomycota	Dothideomycetes	Pleosporales	NA	NA	NA	G0_S141
									SH182915.07FU_KF800272_reps	Ascomycota	Dothideomycetes	Pleosporales	Phaeosphaeriaceae	NA	NA	G0_S141
									SH188231.07FU_KM246160_reps	Ascomycota	Dothideomycetes	Pleosporales	Pleosporaceae	Edenia	Edenia_gomezpompae	G0_S141
									SH523895.07FU_KT581852_reps	Ascomycota	Dothideomycetes	Pleosporales	Phaeosphaeriaceae	Setophoma	unidentified	G0_S141
									SH187563.07FU_JN192379_refs	Ascomycota	Dothideomycetes	Pleosporales	Pleosporaceae	Curvularia	NA	G0_S141
									SH206477.07FU_EU479803_reps	Ascomycota	Dothideomycetes	Pleosporales	Didymellaceae	NA	NA	G0_S141
									SH644295.07FU_KU845989_reps	Ascomycota	Sordariomycetes	Hypocreales	Stachybotryaceae	unidentified	unidentified	G0_S141
									SH443329.07FU_AB725607_refs	Ascomycota	Sordariomycetes	Hypocreales	Nectriaceae	Fusarium	Fusarium_acutatum	G0_S141
									SH209530.07FU_AF294699_refs	Basidiomycota	Ustilaginomycetes	Ustilaginales	Ustilaginaceae	Moesziomyces	Moesziomyces_aphidis	G0_S141
									SH207245.07FU_GU721291_reps	Ascomycota	Dothideomycetes	Pleosporales	Didymellaceae	NA	NA	G0_S141
									SH182985.07FU_AF191549_reps	Ascomycota	Dothideomycetes	Pleosporales	Phaeosphaeriaceae	NA	NA	G0_S141
									SH198996.07FU_JF740262_refs	Ascomycota	Dothideomycetes	Pleosporales	Cucurbitariaceae	Pyrenochaetopsis	Pyrenochaetopsis_leptospora	G0_S141
									aa8b76ce061ef5e33efbaa07228b3c74	Ascomycota	Dothideomycetes	Pleosporales	Cucurbitariaceae	Pyrenochaetopsis	Pyrenochaetopsis_leptospora	G0_S141
									SH220700.07FU_AB586992_refs	Ascomycota	Sordariomycetes	Hypocreales	Nectriaceae	NA	NA	G0_S141
									14dad23a92a58e6f37c72151d64d2f04	Ascomycota	Dothideomycetes	Pleosporales	NA	NA	NA	G0_S141
									SH210203.07FU_AY214439_refs	Ascomycota	Sordariomycetes	Hypocreales	Hypocreales_fam_Incertae_sedis	Sarocladium	Sarocladium_strictum	G0_S141
									1f11650e2cb960d36b5281e54976c160	Ascomycota	Dothideomycetes	Pleosporales	NA	NA	NA	G0_S141
									SH205049.07FU_AF444668_refs	Basidiomycota	Tremellomycetes	Tremellales	Rhynchogastremataceae	Papiliotrema	Papiliotrema_fuscus	G0_S141
									SH640759.07FU_KX515816_reps	Ascomycota	Sordariomycetes	Hypocreales	Nectriaceae	Fusarium	unidentified	G0_S141
									SH376403.07FU_KT693730_refs	Ascomycota	Dothideomycetes	Dothideales	Aureobasidiaceae	Aureobasidium	Aureobasidium_namibiae	G0_S141
									SH206475.07FU_GU721466_reps	Ascomycota	Dothideomycetes	Pleosporales	Didymellaceae	NA	NA	G0_S141
									SH174567.07FU_GU909623_reps	Ascomycota	Dothideomycetes	Pleosporales	Didymellaceae	NA	NA	G0_S141
									SH182680.07FU_AF210674_refs	Ascomycota	Sordariomycetes	Hypocreales	Bionectriaceae	Clonostachys	NA	G0_S141
									210067274460ee2a076d9283e14aa737	Ascomycota	Dothideomycetes	Pleosporales	NA	NA	NA	G0_S141
									c1116d32a27f3ba9f45f45ae8389aee9	unidentified	unidentified	unidentified	unidentified	unidentified	unidentified	G0_S141
									5a6c3522db60c038443530ab370cdd4d	Ascomycota	Dothideomycetes	Pleosporales	unidentified	unidentified	unidentified	G0_S141
									SH187575.07FU_HE861827_refs	Ascomycota	Dothideomycetes	Pleosporales	Pleosporaceae	Curvularia	Curvularia_sorghina	G0_S141
									SH194976.07FU_AY015439_refs	Basidiomycota	Microbotryomycetes	Sporidiobolales	Sporidiobolaceae	Sporobolomyces	NA	G0_S141
									SH205050.07FU_AB035045_refs	Basidiomycota	Tremellomycetes	Tremellales	Rhynchogastremataceae	Papiliotrema	Papiliotrema_aurea	G0_S141
									1e8ce616f6a3dba88512b7b81126fc7c	unidentified	unidentified	unidentified	unidentified	unidentified	unidentified	G0_S141
									e0bdb4a255e6c5cd6b600994ed06f8fd	Ascomycota	Dothideomycetes	Pleosporales	Phaeosphaeriaceae	Phaeosphaeria	Phaeosphaeria_podocarpi	G0_S141
									SH176394.07FU_AY743636_refs	Basidiomycota	Malasseziomycetes	Malasseziales	Malasseziaceae	Malassezia	Malassezia_restricta	G0_S141
									SH182913.07FU_KC916678_reps	Ascomycota	Dothideomycetes	Pleosporales	NA	NA	NA	G0_S141
									7da8ceb80c12725939f3998a93f2ce4b	Ascomycota	Dothideomycetes	Pleosporales	Phaeosphaeriaceae	unidentified	unidentified	G0_S141
									SH185513.07FU_KJ609005_reps	Ascomycota	Sordariomycetes	Diaporthales	Diaporthaceae	Diaporthe	NA	G0_S141
									SH212843.07FU_GU721983_reps	Ascomycota	Dothideomycetes	Capnodiales	Cladosporiaceae	Cladosporium	NA	G0_S141
									SH211091.07FU_DQ420957_reps	Ascomycota	Dothideomycetes	Pleosporales	Phaeosphaeriaceae	Paraphoma	Paraphoma_chrysanthemicola	G0_S141
									SH174125.07FU_KM484881_reps	Ascomycota	Sordariomycetes	Magnaporthales	Magnaporthaceae	unidentified	unidentified	G0_S141
									SH204786.07FU_EF505590_reps	Ascomycota	Dothideomycetes	Pleosporales	unidentified	unidentified	unidentified	G0_S141
									SH182992.07FU_KC662236_reps	Ascomycota	Dothideomycetes	Pleosporales	Phaeosphaeriaceae	unidentified	unidentified	G0_S141
									SH180504.07FU_AF444468_refs	Basidiomycota	Tremellomycetes	Tremellales	Bulleribasidiaceae	Hannaella	Hannaella_sinensis	G0_S141
									30b19aed38dfc5395f5f1700ea1c6748	Basidiomycota	NA	NA	NA	NA	NA	G0_S141
									SH215453.07FU_AF444662_refs	Basidiomycota	Tremellomycetes	Tremellales	Bulleraceae	Bullera	Bullera_alba	G0_S141
									SH180757.07FU_KU574712_reps	Ascomycota	Dothideomycetes	Pleosporales	Periconiaceae	Periconia	Periconia_byssoides	G0_S141
									345e5787ec33b42984afdbb783dbfa16	Basidiomycota	Cystobasidiomycetes	Erythrobasidiales	Erythrobasidiales_fam_Incertae_sedis	Sakaguchia	Sakaguchia_dacryoidea	G0_S141
									SH180705.07FU_FJ372389_reps	Ascomycota	Dothideomycetes	Pleosporales	Lophiostomataceae	unidentified	unidentified	G0_S141
									SH194039.07FU_KT959323_reps	Ascomycota	Sordariomycetes	Hypocreales	Cordycipitaceae	Engyodontium	Engyodontium_album	G0_S141
									SH406215.07FU_KF777187_refs	Ascomycota	Dothideomycetes	Capnodiales	Mycosphaerellaceae	Sphaerulina	NA	G0_S141
									SH194783.07FU_KF675690_reps	Basidiomycota	Cystobasidiomycetes	Cystobasidiales	Cystobasidiaceae	Occultifur	Occultifur_externus	G0_S141
									SH236925.07FU_AF385445_refs	Basidiomycota	Tremellomycetes	Tremellales	Bulleribasidiaceae	Dioszegia	NA	G0_S141
									SH085061.07FU_FJ196778_refs	Ascomycota	Saccharomycetes	Saccharomycetales	Saccharomycetaceae	Saccharomyces	NA	G0_S141
									SH205222.07FU_KX515792_reps	Ascomycota	Dothideomycetes	Pleosporales	Phaeosphaeriaceae	Phaeosphaeria	Phaeosphaeria_fuckelii	G0_S141
									SH180707.07FU_DQ420813_reps	Ascomycota	Dothideomycetes	Pleosporales	Lophiostomataceae	Biappendiculispora	Biappendiculispora_japonica	G0_S141
									SH182914.07FU_KF800300_reps	Ascomycota	Dothideomycetes	Pleosporales	Phaeosphaeriaceae	Phaeosphaeria	Phaeosphaeria_podocarpi	G0_S141
									SH208737.07FU_HG936725_reps	Ascomycota	Dothideomycetes	Pleosporales	Phaeosphaeriaceae	Paraphoma	Paraphoma_chrysanthemicola	G0_S141
									SH191159.07FU_DQ249199_refs	Ascomycota	Saccharomycetes	Saccharomycetales	Phaffomycetaceae	Cyberlindnera	Cyberlindnera_jadinii	G0_S141
									0cc51c048cc5c73cdf8acba7586e88a5	Ascomycota	Sordariomycetes	Boliniales	Boliniaceae	Endoxyla	unidentified	G0_S141
									SH214135.07FU_JQ666320_reps	Basidiomycota	Malasseziomycetes	Malasseziales	unidentified	unidentified	unidentified	G0_S141
									SH522344.07FU_AB811456_refs	Ascomycota	Dothideomycetes	Pleosporales	Lentitheciaceae	Keissleriella	Keissleriella_quadriseptata	G0_S141
									SH640247.07FU_KY102347_reps	Ascomycota	Saccharomycetes	Saccharomycetales	Pichiaceae	Pichia	unidentified	G0_S141
									SH176396.07FU_FR682163_reps	Basidiomycota	Malasseziomycetes	Malasseziales	Malasseziaceae	Malassezia	NA	G0_S141
									SH181613.07FU_AF444549_refs	Basidiomycota	Spiculogloeomycetes	Spiculogloeales	Spiculogloeaceae	Phyllozyma	Phyllozyma_subbrunnea	G0_S141
									SH175136.07FU_HG935790_reps	Ascomycota	Saccharomycetes	Saccharomycetales	Saccharomycetales_fam_Incertae_sedis	Candida	Candida_sake	G0_S141
									SH209305.07FU_AB847081_reps	Ascomycota	Sordariomycetes	Boliniales	Boliniaceae	Endoxyla	unidentified	G0_S141
									SH643242.07FU_KY767667_reps	Basidiomycota	Agaricostilbomycetes	Agaricostilbales	Kondoaceae	Kondoa	unidentified	G0_S141
									1262c82d05347397a69d631ea4d5bb85	unidentified	unidentified	unidentified	unidentified	unidentified	unidentified	G0_S141
									SH212990.07FU_HG971771_reps	Ascomycota	Sordariomycetes	Xylariales	Xylariaceae	Daldinia	NA	G0_S141
									SH197714.07FU_AY939798_refs	Ascomycota	Saccharomycetes	Saccharomycetales	Saccharomycetales_fam_Incertae_sedis	Candida	Candida_parapsilosis	G0_S141
									d41315fe9caeedf03030a6c67b51a745	Basidiomycota	Cystobasidiomycetes	Erythrobasidiales	Erythrobasidiales_fam_Incertae_sedis	Sakaguchia	Sakaguchia_dacryoidea	G0_S141
									234fb349f4ee87b7ac927861a7ca5d92	Basidiomycota	Ustilaginomycetes	Ustilaginales	Ustilaginaceae	Moesziomyces	NA	G0_S141
									SH205936.07FU_FN428925_reps	Basidiomycota	Cystobasidiomycetes	Cystobasidiomycetes_ord_Incertae_sedis	Symmetrosporaceae	Symmetrospora	unidentified	G0_S141
									SH531220.07FU_LC014565_reps	Ascomycota	Dothideomycetes	Pleosporales	Lentitheciaceae	Keissleriella	Keissleriella_taminensis	G0_S141
									3aeb8a0d92cf49e0c853de4fea42c32c	Ascomycota	Sordariomycetes	Boliniales	Boliniaceae	Endoxyla	unidentified	G0_S141
									55f64992a9266d8b670dc910a12b0b30	Basidiomycota	Cystobasidiomycetes	Cystobasidiales	Cystobasidiaceae	Occultifur	Occultifur_externus	G0_S141
									SH429908.07FU_KF465761_refs	Ascomycota	Dothideomycetes	Pleosporales	Pleosporaceae	Alternaria	Alternaria_alternata	G0_R48
									SH211137.07FU_GU721261_reps	Ascomycota	Dothideomycetes	Capnodiales	Cladosporiaceae	Cladosporium	Cladosporium_grevilleae	G0_R48
									SH641103.07FU_KU534864_reps	Ascomycota	Sordariomycetes	Sordariales	Chaetomiaceae	Chaetomium	unidentified	G0_R48
									SH174139.07FU_GU066873_reps	Ascomycota	Sordariomycetes	Magnaporthales	Magnaporthaceae	Pyricularia	NA	G0_R48
									b1d5037a16626858eaf9775237f972a3	Ascomycota	Dothideomycetes	Pleosporales	NA	NA	NA	G0_R48
									SH198996.07FU_JF740262_refs	Ascomycota	Dothideomycetes	Pleosporales	Cucurbitariaceae	Pyrenochaetopsis	Pyrenochaetopsis_leptospora	G0_R48
									c1116d32a27f3ba9f45f45ae8389aee9	unidentified	unidentified	unidentified	unidentified	unidentified	unidentified	G0_R48
									SH194976.07FU_AY015439_refs	Basidiomycota	Microbotryomycetes	Sporidiobolales	Sporidiobolaceae	Sporobolomyces	NA	G0_R48
									1e8ce616f6a3dba88512b7b81126fc7c	unidentified	unidentified	unidentified	unidentified	unidentified	unidentified	G0_R48
									SH194783.07FU_KF675690_reps	Basidiomycota	Cystobasidiomycetes	Cystobasidiales	Cystobasidiaceae	Occultifur	Occultifur_externus	G0_R48
									SH177636.07FU_HM535391_reps	Ascomycota	Sordariomycetes	Trichosphaeriales	Trichosphaeriaceae	Nigrospora	Nigrospora_oryzae	G0_R90
									SH182912.07FU_KR056291_reps	Ascomycota	Dothideomycetes	Pleosporales	NA	NA	NA	G0_R90
									SH429908.07FU_KF465761_refs	Ascomycota	Dothideomycetes	Pleosporales	Pleosporaceae	Alternaria	Alternaria_alternata	G0_R90
									SH211137.07FU_GU721261_reps	Ascomycota	Dothideomycetes	Capnodiales	Cladosporiaceae	Cladosporium	Cladosporium_grevilleae	G0_R90
									SH641103.07FU_KU534864_reps	Ascomycota	Sordariomycetes	Sordariales	Chaetomiaceae	Chaetomium	unidentified	G0_R90
									SH182979.07FU_AJ608969_reps	Ascomycota	Dothideomycetes	Pleosporales	NA	NA	NA	G0_R90
									SH174139.07FU_GU066873_reps	Ascomycota	Sordariomycetes	Magnaporthales	Magnaporthaceae	Pyricularia	NA	G0_R90
									b1d5037a16626858eaf9775237f972a3	Ascomycota	Dothideomycetes	Pleosporales	NA	NA	NA	G0_R90
									SH188231.07FU_KM246160_reps	Ascomycota	Dothideomycetes	Pleosporales	Pleosporaceae	Edenia	Edenia_gomezpompae	G0_R90
									SH187563.07FU_JN192379_refs	Ascomycota	Dothideomycetes	Pleosporales	Pleosporaceae	Curvularia	NA	G0_R90
									SH206477.07FU_EU479803_reps	Ascomycota	Dothideomycetes	Pleosporales	Didymellaceae	NA	NA	G0_R90
									SH198996.07FU_JF740262_refs	Ascomycota	Dothideomycetes	Pleosporales	Cucurbitariaceae	Pyrenochaetopsis	Pyrenochaetopsis_leptospora	G0_R90
									14dad23a92a58e6f37c72151d64d2f04	Ascomycota	Dothideomycetes	Pleosporales	NA	NA	NA	G0_R90
									SH210203.07FU_AY214439_refs	Ascomycota	Sordariomycetes	Hypocreales	Hypocreales_fam_Incertae_sedis	Sarocladium	Sarocladium_strictum	G0_R90
									SH174567.07FU_GU909623_reps	Ascomycota	Dothideomycetes	Pleosporales	Didymellaceae	NA	NA	G0_R90
									1e8ce616f6a3dba88512b7b81126fc7c	unidentified	unidentified	unidentified	unidentified	unidentified	unidentified	G0_R90
									SH180705.07FU_FJ372389_reps	Ascomycota	Dothideomycetes	Pleosporales	Lophiostomataceae	unidentified	unidentified	G0_R90
									SH219674.07FU_AB587028_refs	Ascomycota	Sordariomycetes	Hypocreales	Nectriaceae	Gibberella	Gibberella_tricincta	G0_R90
									SH177636.07FU_HM535391_reps	Ascomycota	Sordariomycetes	Trichosphaeriales	Trichosphaeriaceae	Nigrospora	Nigrospora_oryzae	G0_R141
									SH182912.07FU_KR056291_reps	Ascomycota	Dothideomycetes	Pleosporales	NA	NA	NA	G0_R141
									SH429908.07FU_KF465761_refs	Ascomycota	Dothideomycetes	Pleosporales	Pleosporaceae	Alternaria	Alternaria_alternata	G0_R141
									SH211137.07FU_GU721261_reps	Ascomycota	Dothideomycetes	Capnodiales	Cladosporiaceae	Cladosporium	Cladosporium_grevilleae	G0_R141
									b5747d266e5e82ef6c7308be1bd3e5ce	Ascomycota	Dothideomycetes	Pleosporales	unidentified	unidentified	unidentified	G0_R141
									SH641103.07FU_KU534864_reps	Ascomycota	Sordariomycetes	Sordariales	Chaetomiaceae	Chaetomium	unidentified	G0_R141
									SH210222.07FU_KT291722_reps	Ascomycota	Sordariomycetes	Hypocreales	Hypocreales_fam_Incertae_sedis	Sarocladium	Sarocladium_oryzae	G0_R141
									SH174139.07FU_GU066873_reps	Ascomycota	Sordariomycetes	Magnaporthales	Magnaporthaceae	Pyricularia	NA	G0_R141
									b1d5037a16626858eaf9775237f972a3	Ascomycota	Dothideomycetes	Pleosporales	NA	NA	NA	G0_R141
									SH523895.07FU_KT581852_reps	Ascomycota	Dothideomycetes	Pleosporales	Phaeosphaeriaceae	Setophoma	unidentified	G0_R141
									SH206477.07FU_EU479803_reps	Ascomycota	Dothideomycetes	Pleosporales	Didymellaceae	NA	NA	G0_R141
									SH644295.07FU_KU845989_reps	Ascomycota	Sordariomycetes	Hypocreales	Stachybotryaceae	unidentified	unidentified	G0_R141
									SH207245.07FU_GU721291_reps	Ascomycota	Dothideomycetes	Pleosporales	Didymellaceae	NA	NA	G0_R141
									aa8b76ce061ef5e33efbaa07228b3c74	Ascomycota	Dothideomycetes	Pleosporales	Cucurbitariaceae	Pyrenochaetopsis	Pyrenochaetopsis_leptospora	G0_R141
									SH220700.07FU_AB586992_refs	Ascomycota	Sordariomycetes	Hypocreales	Nectriaceae	NA	NA	G0_R141
									14dad23a92a58e6f37c72151d64d2f04	Ascomycota	Dothideomycetes	Pleosporales	NA	NA	NA	G0_R141
									SH205049.07FU_AF444668_refs	Basidiomycota	Tremellomycetes	Tremellales	Rhynchogastremataceae	Papiliotrema	Papiliotrema_fuscus	G0_R141
									SH182680.07FU_AF210674_refs	Ascomycota	Sordariomycetes	Hypocreales	Bionectriaceae	Clonostachys	NA	G0_R141
									SH180504.07FU_AF444468_refs	Basidiomycota	Tremellomycetes	Tremellales	Bulleribasidiaceae	Hannaella	Hannaella_sinensis	G0_R141
